# Supplementary material for: Somatic regulation of female germ cell regeneration and development in planarians
Source: Cell Rep. Author manuscript; Available in PMC 2022 Apr 9. (PMC8994625; doi:10.1016/j.celrep.2022.110525)
Supplement: 2 [file NIHMS1789672-supplement-2.xlsx]

## Sheet: Ovary enriched
Table S1. Differential gene expression analysis: Ovary-enriched transcripts
	Ovary vs Non-Gonadal			Testes vs. Non-gonadal			Testes vs. Ovary			Ovary vs. Testes							Non-gonadal Expression values												Ovary Expression Values												Testes Expression Values
Name	Ovary vs. Non-gonadal: Fold change	Ovary vs. Non-gonadal: Log fold change	Ovary vs. Non-gonadal: FDR p-value	Testes vs. Non-gonadal: Fold change	Testes vs. Non-gonadal: Log fold change	Testes vs. Non-gonadal: FDR p-value	Testes vs. Ovary: Fold change	Testes vs. Ovary: Log fold change	Testes vs. Ovary: FDR p-value	Ovary vs. Testes: Fold change	Ovary vs. Testes: Log fold change	Ovary vs. Testes: FDR p-value	Sequence Description	GO Biological Process	GO Cellular Component	GO Molecular Function	Ng_rep1 - Total counts	Ng_rep1 - RPKM	Ng_rep1 - TPM	Ng_rep1 - CPM	Ng_rep2 - Total counts	Ng_rep2 - RPKM	Ng_rep2 - TPM	Ng_rep2 - CPM	Ng_rep3 - Total counts	Ng_rep3 - RPKM	Ng_rep3 - TPM	Ng_rep3 - CPM	Ov_rep1 - Total counts	Ov_rep1 - RPKM	Ov_rep1 - TPM	Ov_rep1 - CPM	Ov_rep2 - Total counts	Ov_rep2 - RPKM	Ov_rep2 - TPM	Ov_rep2 - CPM	Ov_rep3 - Total counts	Ov_rep3 - RPKM	Ov_rep3 - TPM	Ov_rep3 - CPM	Te_rep1 - Total counts	Te_rep1 - RPKM	Te_rep1 - TPM	Te_rep1 - CPM	Te_rep2 - Total counts	Te_rep2 - RPKM	Te_rep2 - TPM	Te_rep2 - CPM	Te_rep3 - Total counts
SMED30000031	2.0697	1.04942	1.67275e-08	-2.6488	-1.40534	4.95317e-10	-5.48223	-2.45476	0	5.48304	2.45498	0	B3GA3_HUMANRecName: Full=Galactosylgalactosylxylosylprotein 3-beta-glucuronosyltransferase 3; AltName: Full=Beta-1,3-glucuronyltransferase 3; AltName: Full=Glucuronosyltransferase I; Short=GlcAT-I; AltName: Full=UDP-GlcUA:Gal beta-1,3-Gal-R glucuronyltransferase; Short=GlcUAT-I	positive regulation of intracellular protein transport,pharynx development,heparan sulfate proteoglycan biosynthetic process,embryo development ending in birth or egg hatching,chondroitin sulfate biosynthetic process,dermatan sulfate proteoglycan biosynthetic process,cellular glucuronidation,carbohydrate biosynthetic process,oviposition,vulval development,spermatid development,peripheral nervous …	Golgi membrane,Golgi lumen,endoplasmic reticulum membrane,cis-Golgi network,integral component of membrane	protein phosphatase activator activity,UDP-galactose:beta-N-acetylglucosamine beta-1,3-galactosyltransferase activity,galactosyl beta-1,3 N-acetylgalactosamine beta-1,3-glucuronosyltransferase activity,N-acetyllactosamine beta-1,3-glucuronosyltransferase activity,asioloorosomucoid beta-1,3-glucuronosyltransferase activity,protein binding,galactosylgalactosylxylosylprotein 3-beta-glucuronosyltrans…	99	5.7258	5.11397	5.04849	130	6.46224	5.76942	5.75296	121	6.52444	5.8704	5.91695	325	16.9581	16.6197	11.4237	422	17.654	19.6521	12.1154	368	19.1349	19.6837	12.8842	42	2.04039	1.95778	2.50822	31	1.30669	1.30526	1.92074	37
SMED30000049	2.60923	1.38362	0	1.03661	0.0518701	0.877872	-2.51708	-1.33175	0	2.51602	1.33114	0	K2013_XENLARecName: Full=Uncharacterized protein KIAA2013 homolog; Flags: Precursor	--NA--	--NA--	--NA--	196	13.2134	11.8015	9.99499	242	14.0221	12.5188	10.7094	229	14.393	12.9502	11.1982	811	49.3254	48.3413	28.5066	1112	54.2241	60.3613	31.925	767	46.4869	47.8203	26.8538	186	10.5326	10.1061	11.1078	193	9.48254	9.47217	11.9581	198
SMED30000050	2.54503	1.34768	3.17158e-09	1.32446	0.405403	0.128435	-1.92156	-0.942277	3.48458e-05	1.9216	0.942308	9.77483e-05	RPP25_RATRecName: Full=Ribonuclease P protein subunit p25; Short=RNase P protein subunit p25	RNA metabolic process	--NA--	nucleic acid binding	107	10.1217	9.04013	5.45645	130	10.5694	9.43625	5.75296	108	9.52465	8.56986	5.28124	514	43.8655	42.9903	18.0671	420	28.7374	31.9899	12.058	403	34.2728	35.2559	14.1096	157	12.4747	11.9696	9.37596	77	5.30845	5.30265	4.77086	146
SMED30000091	5.54457	2.47108	2.38842e-06	-2.71741	-1.44223	0.147184	-15.0669	-3.91331	6.74314e-07	15.1271	3.91907	4.37412e-07	B4GT1_BOVINRecName: Full=Beta-1,4-galactosyltransferase 1; Short=Beta-1,4-GalTase 1; Short=Beta4Gal-T1; Short=b4Gal-T1; AltName: Full=UDP-Gal:beta-GlcNAc beta-1,4-galactosyltransferase 1; AltName: Full=UDP-galactose:beta-N-acetylglucosamine beta-1,4-galactosyltransferase 1; Includes: RecName: Full=Lactose synthase A protein; Includes: RecName: Full=N-acetyllactosamine synthase; AltName: Full=Nal …	regulation of acrosome reaction,negative regulation of cell proliferation,protein N-linked glycosylation,cell adhesion,epithelial cell development,visual learning,memory,positive regulation of Notch signaling pathway,response to toxic substance,cerebellar Purkinje cell layer development,lactose biosynthetic process,locomotory behavior,sphingolipid biosynthetic process,angiogenesis involved in wou…	external side of plasma membrane,Golgi membrane,cell projection,nucleoplasm,secretory granule membrane,extracellular space,desmosome	N-acetyllactosamine synthase activity,beta-N-acetylglucosaminylglycopeptide beta-1,4-galactosyltransferase activity,protein binding,beta-1,4-N-acetylgalactosaminyltransferase activity	1	0.0550512	0.0491688	0.0509949	4	0.189263	0.168972	0.177014	9	0.461919	0.415615	0.440104	35	1.73831	1.70363	1.23025	51	2.0308	2.26065	1.46419	36	1.78175	1.83285	1.26041	1	0.0462413	0.044369	0.0597195	3	0.120364	0.120233	0.185878	0
SMED30000114	3.15616	1.65817	0	-1.0755	-0.105013	0.608984	-3.39446	-1.76318	0	3.39335	1.76271	0	DBR1_CHICKRecName: Full=Lariat debranching enzyme	embryo development ending in seed dormancy,mRNA splicing, via spliceosome	nucleoplasm	RNA lariat debranching enzyme activity	286	8.77099	7.83377	14.5845	357	9.41	8.40115	15.7985	335	9.57821	8.61805	16.3816	1553	42.9681	42.1108	54.5878	1904	42.2356	47.0159	54.663	1309	36.091	37.1262	45.8299	252	6.49152	6.22868	15.0493	272	6.0794	6.07275	16.8529	234
SMED30000141	3.52253	1.81661	1.24885e-05	-1.00794	-0.0114081	0.999989	-3.55049	-1.82802	1.63281e-05	3.54921	1.8275	9.04098e-06	---NA---	--NA--	--NA--	--NA--	15	5.26764	4.70478	0.764923	11	3.32014	2.96419	0.486789	9	2.94662	2.65124	0.440104	49	15.5243	15.2146	1.72235	91	23.1151	25.7313	2.61257	54	17.0489	17.5379	1.89062	10	2.94977	2.83034	0.597195	3	0.767813	0.766974	0.185878	16
SMED30000164	2.51704	1.33173	1.71454e-06	-1.58014	-0.660049	0.0889197	-3.97727	-1.99178	1.88558e-10	3.9788	1.99233	2.20396e-09	---NA---	G protein-coupled receptor signaling pathway,response to pheromone	--NA--	--NA--	26	0.834018	0.744899	1.32587	25	0.689256	0.615361	1.10634	27	0.807463	0.726519	1.32031	95	2.74927	2.69442	3.33924	110	2.55225	2.84112	3.15805	98	2.82621	2.90728	3.43112	14	0.377218	0.361945	0.836072	12	0.280538	0.280232	0.743511	15
SMED30000196	2.55966	1.35595	3.565e-12	-1.58158	-0.661363	0.00368239	-4.0483	-2.01732	0	4.0502	2.01799	0	VANG1_HUMANRecName: Full=Vang-like protein 1; AltName: Full=Loop-tail protein 2 homolog; Short=LPP2; AltName: Full=Strabismus 2; AltName: Full=Van Gogh-like protein 1	inner ear receptor cell stereocilium organization,positive regulation of JUN kinase activity,planar cell polarity pathway involved in neural tube closure,heparan sulfate proteoglycan biosynthetic process,muscular septum morphogenesis,anterior/posterior pattern specification,convergent extension involved in neural plate elongation,orthogonal dichotomous subdivision of terminal units involved in lu…	cell pole,lateral plasma membrane,stress fiber,cell-cell junction,integral component of membrane,COPII-coated ER to Golgi transport vesicle,basolateral plasma membrane,apical plasma membrane	protein binding	141	3.7028	3.30714	7.19027	138	3.11479	2.78085	6.10699	100	2.44832	2.20289	4.89004	405	9.59528	9.40384	14.2357	628	11.9289	13.279	18.0296	473	11.1673	11.4876	16.5604	69	1.52203	1.46041	4.12064	77	1.47371	1.47209	4.77086	54
SMED30000222	2.246	1.16736	5.25448e-11	-3.81614	-1.93212	0	-8.57107	-3.09948	0	8.56925	3.09917	0	MEX3B_XENLARecName: Full=RNA-binding protein MEX3B; AltName: Full=RING finger and KH domain-containing protein 3	--NA--	cytoplasm	RNA binding	183	5.88778	5.25864	9.33206	220	6.08361	5.43139	9.73578	193	5.78914	5.20882	9.43778	496	14.3971	14.1098	17.4344	937	21.8057	24.2737	26.9009	650	18.8014	19.3407	22.7574	43	1.16207	1.11502	2.56794	39	0.914479	0.913479	2.41641	48
SMED30000251	2.3909	1.25756	3.25735e-05	-3.0597	-1.61339	2.33922e-05	-7.31543	-2.87094	5.40868e-16	7.31973	2.87179	0	---NA---	--NA--	--NA--	--NA--	48	1.66605	1.48802	2.44775	59	1.7601	1.5714	2.61096	26	0.841348	0.757008	1.27141	123	3.85161	3.77477	4.32344	219	5.49818	6.12048	6.2874	152	4.74314	4.87919	5.32174	8	0.233238	0.223794	0.477756	11	0.278258	0.277954	0.681552	17
SMED30000260	117.901	6.88144	1.42433e-11	-1.39179	-0.476942	0.9094	-164.094	-7.35838	1.17268e-08	166.237	7.37709	1.43089e-08	---NA---	--NA--	--NA--	--NA--	2	0.128081	0.114395	0.10199	0	0	0	0	0	0	0	0	101	5.83536	5.71894	3.55014	203	9.4033	10.4676	5.82804	127	7.31198	7.52172	4.44645	0	0	0	0	1	0.0466728	0.0466218	0.0619593	0
SMED30000261	5.11162	2.35378	0	-3.95224	-1.98267	0	-20.2023	-4.33645	0	20.2077	4.33683	0	LRFN4_RATRecName: Full=Leucine-rich repeat and fibronectin type-III domain-containing protein 4; Flags: Precursor	regulation of plasma membrane bounded cell projection organization,negative chemotaxis,axon guidance,telencephalon cell migration,epithelium development,olfactory bulb development,heart development,regulation of nervous system development,positive regulation of cellular process,regulation of cellular component biogenesis,negative regulation of multicellular organismal process,regulation of epithe…	synapse,extracellular region part,cell part,membrane	ion binding,carbohydrate derivative binding,signaling receptor binding	152	4.55491	4.0682	7.75122	211	5.43448	4.85184	9.3375	212	5.92283	5.3291	10.3669	1314	35.5241	34.8154	46.187	1800	39.0156	43.4315	51.6772	1418	38.2023	39.2981	49.6462	40	1.00684	0.966072	2.38878	40	0.873585	0.87263	2.47837	41
SMED30000281	7.86267	2.97502	0	1.28527	0.362074	0.254569	-6.11751	-2.61295	0	6.11828	2.61313	0	YI31B_YEASTRecName: Full=Transposon Ty3-I Gag-Pol polyprotein; AltName: Full=Gag3-Pol3; AltName: Full=Transposon Ty3-2 TYA-TYB polyprotein; Contains: RecName: Full=Capsid protein; Short=CA; AltName: Full=p24; Contains: RecName: Full=Spacer peptide p3; Contains: RecName: Full=Nucleocapsid protein p11; Short=NC; Contains: RecName: Full=Ty3 protease; Short=PR; AltName: Full=p16; Contains: RecName: F…	DNA metabolic process,macromolecule biosynthetic process,viral process,RNA metabolic process,transposition,nucleobase-containing compound biosynthetic process,nucleic acid phosphodiester bond hydrolysis	nucleus	nucleic acid binding,ribonuclease activity,peptidase activity,DNA polymerase activity,ion binding	125	1.11086	0.992158	6.37436	339	2.58933	2.31172	15.002	307	2.54357	2.28859	15.0124	3491	27.9892	27.4307	122.708	2347	15.0866	16.7941	67.3814	3158	25.2312	25.9549	110.566	353	2.63503	2.52835	21.081	238	1.54147	1.53978	14.7463	217
SMED30000294	3.79461	1.92395	0	1.70736	0.771769	3.78704e-06	-2.2225	-1.15218	3.36159e-14	2.22262	1.15226	2.23732e-13	NDUF6_DROMERecName: Full=NADH dehydrogenase (ubiquinone) complex I, assembly factor 6 homolog; Flags: Precursor	--NA--	mitochondrion,membrane	--NA--	149	7.80289	6.96912	7.59823	157	7.06655	6.30895	6.94781	178	8.69053	7.81935	8.70427	802	37.8909	37.135	28.1902	1046	39.6215	44.1059	30.0302	978	46.0452	47.366	34.2412	219	9.63333	9.24329	13.0786	227	8.66371	8.65424	14.0648	245
SMED30000310	5.39466	2.43153	0	-1.49491	-0.580061	0.00208655	-8.06455	-3.01159	0	8.0644	3.01157	0	hypothetical protein BOX15_Mlig030049g1	--NA--	--NA--	--NA--	170	4.0488	3.61617	8.66913	222	4.54432	4.05712	9.82429	182	4.04116	3.63606	8.89987	1361	29.2434	28.6599	47.839	2125	36.6072	40.7504	61.0079	1326	28.3921	29.2065	46.4251	89	1.78045	1.70837	5.31503	127	2.2044	2.20199	7.86883	104
SMED30000312	3.75906	1.91037	1.33387e-05	-2.33218	-1.22168	0.0305285	-8.76682	-3.13205	1.68368e-10	8.76804	3.13225	2.24324e-10	---NA---	--NA--	--NA--	--NA--	23	0.510025	0.455526	1.17288	14	0.266827	0.23822	0.61955	25	0.516845	0.465034	1.22251	199	3.98114	3.90172	6.99484	74	1.18693	1.32127	2.12451	82	1.63476	1.68165	2.87094	11	0.204889	0.196593	0.656914	7	0.113128	0.113004	0.433715	4
SMED30000326	50.1345	5.64773	0	4.232	2.08134	0.00536493	-11.8465	-3.56639	0	11.8555	3.56749	0	TRA2_DROVIRecName: Full=Transformer-2 sex-determining protein	response to salt stress,chloroplast mRNA modification,positive regulation of transcription by RNA polymerase II,response to cold,positive regulation of mRNA splicing, via spliceosome,regulation of alternative mRNA splicing, via spliceosome,male somatic sex determination,female somatic sex determination,cytidine to uridine editing,spermatogenesis,mRNA splice site selection	U11/U12 snRNP,nucleolus,nucleoplasm,chloroplast,trans-Golgi network,extracellular exosome,endosome,catalytic step 2 spliceosome,cytosol,perinuclear region of cytoplasm,nuclear euchromatin	RNA polymerase II proximal promoter sequence-specific DNA binding,nucleotide binding,single-stranded RNA binding,mRNA binding,pre-mRNA binding,protein domain specific binding,identical protein binding,chromatin binding	0	0	0	0	3	0.123257	0.110042	0.132761	3	0.133699	0.120297	0.146701	154	6.64145	6.50894	5.41309	218	7.53766	8.39078	6.25869	121	5.20011	5.34927	4.23638	3	0.120458	0.115581	0.179158	11	0.383223	0.382804	0.681552	8
SMED30000341	6.81886	2.76953	2.20798e-09	-2.52419	-1.33582	0.135112	-17.2121	-4.10535	3.74673e-09	17.2684	4.11006	3.85291e-09	ANPRA_RATRecName: Full=Atrial natriuretic peptide receptor 1; AltName: Full=Atrial natriuretic peptide receptor type A; Short=ANP-A; Short=ANPR-A; Short=NPR-A; AltName: Full=Guanylate cyclase A; Short=GC-A; Flags: Precursor	negative regulation of angiogenesis,dopamine metabolic process,positive regulation of neuronal action potential,regulation of rhodopsin mediated signaling pathway,positive regulation of exocytosis,larval somatic muscle development,negative regulation of cell growth,calcium-mediated signaling,negative regulation of meiotic cell cycle,regulation of vascular permeability,regulation of cardiac conduc…	neuronal cell body,nuclear outer membrane,receptor complex,photoreceptor disc membrane,integral component of plasma membrane	guanylate cyclase activity,protein heterodimerization activity,protein kinase binding,protein kinase activity,semaphorin receptor binding,ATP binding,peptide hormone binding,protein homodimerization activity,G protein-coupled peptide receptor activity,natriuretic peptide receptor activity	9	0.170511	0.152291	0.458954	3	0.0488507	0.0436134	0.132761	4	0.0706525	0.06357	0.195602	60	1.02554	1.00508	2.109	55	0.753707	0.839013	1.57903	56	0.953839	0.981199	1.96064	2	0.0318276	0.0305389	0.119439	2	0.0276153	0.0275851	0.123919	1
SMED30000353	2.50717	1.32606	0	1.12647	0.171808	0.297831	-2.22569	-1.15425	0	2.22594	1.15442	3.37115e-14	---NA---	--NA--	--NA--	nucleic acid binding	388	12.0644	10.7752	19.786	535	14.2977	12.7648	23.6757	438	12.6971	11.4243	21.4184	1540	43.2002	42.3382	54.1309	2035	45.7685	50.9487	58.424	1674	46.7956	48.1379	58.6091	412	10.7605	10.3248	24.6044	426	9.65365	9.6431	26.3946	440
SMED30000365	5.2055	2.38004	0	1.64068	0.714296	1.46345e-05	-3.17276	-1.66574	0	3.17282	1.66577	0	NDST_CAEELRecName: Full=Bifunctional heparan sulfate N-deacetylase/N-sulfotransferase 1; AltName: Full=Glucosaminyl N-deacetylase/N-sulfotransferase 1; Includes: RecName: Full=Heparan sulfate N-deacetylase 1; Includes: RecName: Full=Heparan sulfate N-sulfotransferase 1	heparan sulfate proteoglycan biosynthetic process, polysaccharide chain biosynthetic process,glycosaminoglycan biosynthetic process,imaginal disc-derived wing margin morphogenesis,fibroblast growth factor receptor signaling pathway,imaginal disc-derived wing vein specification,regulation of angiotensin levels in blood,cardiac septum development,regulation of imaginal disc growth,midbrain developm…	Golgi membrane,Golgi cis cisterna,endoplasmic reticulum,integral component of membrane	[heparan sulfate]-glucosamine N-sulfotransferase activity,N-acetylglucosamine deacetylase activity,heparan sulfate N-acetylglucosaminyltransferase activity,protein binding	154	2.77758	2.48079	7.85321	234	3.62744	3.23854	10.3553	211	3.54802	3.19235	10.318	1303	21.2023	20.7792	45.8004	2041	26.6268	29.6405	58.5962	1475	23.9174	24.6035	51.6418	240	3.63597	3.48876	14.3327	269	3.53596	3.5321	16.667	310
SMED30000394	70.0192	6.12968	7.1068e-06	-2.75213	-1.46055	0.714758	-192.702	-7.59023	0.00213791	201.69	7.656	0.0025804	---NA---	--NA--	--NA--	--NA--	0	0	0	0	0	0	0	0	1	0.029817	0.026828	0.0489004	48	1.38497	1.35734	1.6872	55	1.27233	1.41633	1.57903	41	1.17888	1.21269	1.43547	0	0	0	0	0	0	0	0	0
SMED30000416	60.1821	5.91126	5.24361e-12	1.58007	0.659991	0.693738	-38.0882	-5.25127	1.87029e-12	38.2437	5.25715	2.69272e-12	ISWI_DROMERecName: Full=Chromatin-remodeling complex ATPase chain Iswi; AltName: Full=CHRAC 140 kDa subunit; AltName: Full=Nucleosome-remodeling factor 140 kDa subunit; Short=NURF-140; AltName: Full=Protein imitation swi	DNA geometric change,sperm chromatin decondensation,nuclear speck organization,positive regulation of cellular response to heat,positive regulation of transcription by RNA polymerase II,regulation of circadian rhythm,chromatin silencing at rDNA,regulation of neural precursor cell proliferation,positive regulation of vulval development,positive regulation of gene expression, epigenetic,neuron diff…	chromatin silencing complex,CHRAC,fibrillar center,transcription factor complex,polytene chromosome,ACF complex,RSF complex,CERF complex,nuclear replication fork,condensed chromosome,NURF complex	annealing helicase activity,ATP binding,DNA-dependent ATPase activity,nucleosome binding,transcription factor binding,DNA-binding transcription factor activity, RNA polymerase II-specific,DNA binding,DNA helicase activity,histone binding,nucleosome-dependent ATPase activity	0	0	0	0	3	0.424971	0.379409	0.132761	0	0	0	0	105	15.6128	15.3013	3.69074	121	14.4249	16.0576	3.47386	83	12.2985	12.6513	2.90595	2	0.27688	0.26567	0.119439	2	0.240236	0.239973	0.123919	0
SMED30000483	10.2731	3.36079	0	1.94256	0.957956	1.40017e-06	-5.28842	-2.40284	0	5.29063	2.40344	0	STK33_MOUSERecName: Full=Serine/threonine-protein kinase 33	cyclic-nucleotide-mediated signaling,mitotic cell cycle process,protein autophosphorylation,regulation of apoptotic process,negative regulation of cellular process,cellular response to DNA damage stimulus,positive regulation of cellular component organization,autophagy,regulation of granulocyte chemotaxis,regulation of neuron projection development,regulation of cellular metabolic process	cytoplasmic part,intracellular membrane-bounded organelle,membrane,endomembrane system	protein serine/threonine kinase activity,ATP binding,protein binding	59	2.51793	2.24888	3.0087	106	3.88808	3.47124	4.69088	74	2.94428	2.64914	3.61863	1296	49.8985	48.903	45.5543	1421	43.8646	48.8293	40.7963	1051	40.3246	41.4813	36.797	147	5.26952	5.05617	8.77876	127	3.95006	3.94574	7.86883	111
SMED30000500	3.02403	1.59647	0	-1.21282	-0.278361	0.140902	-3.66759	-1.87483	0	3.67042	1.87594	0	ZFN2B_RATRecName: Full=AN1-type zinc finger protein 2B; AltName: Full=Arsenite-inducible RNA-associated protein-like protein; Short=AIRAP-like protein; Flags: Precursor	SRP-dependent cotranslational protein targeting to membrane, translocation,response to osmotic stress,response to organic substance,response to inorganic substance,positive regulation of proteasomal ubiquitin-dependent protein catabolic process,regulation of insulin-like growth factor receptor signaling pathway,cellular response to arsenic-containing substance,response to oxygen-containing compou…	proteasome complex,endoplasmic reticulum,anchored component of membrane	zinc ion binding,K48-linked polyubiquitin modification-dependent protein binding,ubiquitin binding	265	14.9563	13.3582	13.5136	236	11.448	10.2207	10.4438	224	11.7865	10.605	10.9537	1091	55.5515	54.4432	38.3486	1345	54.9075	61.122	38.6144	961	48.7618	50.1605	33.646	177	8.39104	8.0513	10.5703	172	7.07485	7.06711	10.657	151
SMED30000502	3.27278	1.71051	0	1.56269	0.644032	0.000706683	-2.09432	-1.06648	3.67378e-10	2.09416	1.06637	3.27685e-09	PIGO_HUMANRecName: Full=GPI ethanolamine phosphate transferase 3; AltName: Full=Phosphatidylinositol-glycan biosynthesis class O protein; Short=PIG-O	filamentous growth of a population of unicellular organisms,GPI anchor biosynthetic process,response to starvation	endoplasmic reticulum membrane,integral component of membrane	protein binding,mannose-ethanolamine phosphotransferase activity	106	1.88964	1.68773	5.40545	125	1.91524	1.7099	5.53169	141	2.34342	2.1085	6.89496	528	8.49178	8.32236	18.5592	800	10.3156	11.4831	22.9677	560	8.97507	9.23252	19.6064	153	2.29101	2.19825	9.13708	141	1.8319	1.8299	8.73626	192
SMED30000504	5.31543	2.41019	2.44707e-10	1.56408	0.645318	0.219148	-3.39843	-1.76487	5.53492e-07	3.39996	1.76552	4.62721e-07	MOS1T_DROMARecName: Full=Mariner Mos1 transposase; AltName: Full=Transposable element Mos1 transposase	cell proliferation,negative regulation of chromosome organization,DNA double-strand break processing,positive regulation of DNA topoisomerase (ATP-hydrolyzing) activity,DNA catabolic process, endonucleolytic,DNA integration,mitotic DNA integrity checkpoint,histone H3-K36 dimethylation,negative regulation of cell cycle arrest,replication fork processing,positive regulation of double-strand break r…	site of double-strand break,nucleolus,condensed chromosome	histone methyltransferase activity (H3-K4 specific),protein homodimerization activity,double-stranded DNA binding,histone methyltransferase activity (H3-K36 specific),single-stranded DNA endodeoxyribonuclease activity,single-stranded DNA binding,DNA topoisomerase binding	8	0.0610741	0.0545481	0.407959	6	0.0393693	0.0351485	0.265521	12	0.0854094	0.0768476	0.586805	69	0.475235	0.465753	2.42534	75	0.41415	0.461025	2.15322	71	0.487307	0.501285	2.48581	11	0.070538	0.067682	0.656914	12	0.0667663	0.0666934	0.743511	11
SMED30000518	20.8606	4.38271	5.36513e-10	3.90386	1.9649	0.0181983	-5.34357	-2.4178	5.86861e-08	5.34863	2.41917	4.41633e-08	---NA---	--NA--	--NA--	--NA--	0	0	0	0	5	0.175057	0.156289	0.221268	0	0	0	0	59	2.16828	2.12502	2.07385	63	1.85627	2.06637	1.8087	49	1.7945	1.84598	1.71556	6	0.205299	0.196986	0.358317	3	0.089064	0.0889666	0.185878	8
SMED30000553	4.20582	2.07239	0	-2.21896	-1.14988	6.96218e-06	-9.33254	-3.22227	0	9.34335	3.22394	0	PTK7_HUMANRecName: Full=Inactive tyrosine-protein kinase 7; AltName: Full=Colon carcinoma kinase 4; Short=CCK-4; AltName: Full=Protein-tyrosine kinase 7; AltName: Full=Pseudo tyrosine kinase receptor 7; AltName: Full=Tyrosine-protein kinase-like 7; Flags: Precursor	epithelial tube morphogenesis,inner ear development,cytoskeleton organization,neuron projection morphogenesis,cell adhesion,positive regulation of intracellular signal transduction,positive regulation of DNA-binding transcription factor activity,cellular response to oxygen-containing compound,protein phosphorylation,chemotaxis,heart development,regulation of cellular component biogenesis,cellular…	plasma membrane part,axon,cytoskeleton,cytoplasm,cell junction	cell adhesion molecule binding,ATP binding,protein tyrosine kinase activity,transmembrane signaling receptor activity,cytoskeletal protein binding,enzyme binding	79	1.0442	0.932622	4.02859	99	1.12468	1.0041	4.3811	57	0.702405	0.631993	2.78732	460	5.48537	5.37592	16.169	638	6.09967	6.79004	18.3167	432	5.13353	5.28079	15.1249	30	0.333074	0.319588	1.79158	33	0.317892	0.317544	2.04466	25
SMED30000557	4.20505	2.07212	0	1.33216	0.413772	0.00925662	-3.15656	-1.65835	0	3.15664	1.65839	0	---NA---	--NA--	--NA--	--NA--	427	24.6431	22.0099	21.7748	447	22.1724	19.7953	19.7813	412	22.1677	19.9455	20.147	2305	120.013	117.619	81.0206	3130	130.659	145.448	89.861	2893	150.104	154.41	101.288	475	23.0263	22.094	28.3667	433	18.2123	18.1924	26.8284	525
SMED30000619	3.02452	1.59671	0	1.54468	0.627307	0.000185806	-1.95802	-0.969398	3.58228e-10	1.95815	0.969488	3.5354e-09	RPE_HUMANRecName: Full=Ribulose-phosphate 3-epimerase; AltName: Full=Ribulose-5-phosphate-3-epimerase	pentose-phosphate shunt, non-oxidative branch,cellular carbohydrate metabolic process,pentose catabolic process	intracellular membrane-bounded organelle,cytosol	protein homodimerization activity,ferrous iron binding,monosaccharide binding,ribulose-phosphate 3-epimerase activity	191	12.4695	11.1371	9.74002	225	12.6252	11.2716	9.95705	203	12.3558	11.1172	9.92678	813	47.8849	46.9296	28.5769	1134	53.55	59.6109	32.5567	940	55.1723	56.7549	32.9107	222	12.174	11.6811	13.2577	315	14.9877	14.9714	19.5172	262
SMED30000673	4.30883	2.1073	0	1.99432	0.995895	1.36259e-06	-2.16056	-1.1114	7.58485e-10	2.15944	1.11066	7.20672e-09	EMARD_HUMANRecName: Full=Endoplasmic reticulum membrane-associated RNA degradation protein; Short=ER membrane-associated RNA degradation protein	--NA--	--NA--	--NA--	66	1.87232	1.67226	3.36566	76	1.85306	1.65439	3.36327	64	1.69267	1.52299	3.12963	383	9.80228	9.60671	13.4624	567	11.6345	12.9514	16.2783	423	10.7883	11.0978	14.8098	124	2.95475	2.83512	7.40521	103	2.12953	2.1272	6.3818	116
SMED30000683	2.81726	1.49429	0.000129978	-1.45686	-0.542861	0.369279	-4.10435	-2.03715	2.50885e-06	4.11525	2.04098	3.4124e-06	PFA4_USTMARecName: Full=Palmitoyltransferase PFA4; AltName: Full=Protein S-acyltransferase; Short=PAT; AltName: Full=Protein fatty acyltransferase 4	protein targeting to membrane,peptidyl-L-cysteine S-palmitoylation	endoplasmic reticulum,Golgi apparatus,plasma membrane,intracellular organelle part,bounding membrane of organelle	protein binding,protein-cysteine S-palmitoyltransferase activity	10	1.24375	1.11085	0.509949	13	1.38968	1.24069	0.575296	14	1.62337	1.46064	0.684606	65	7.29353	7.14802	2.28475	44	3.95836	4.40637	1.26322	51	5.70269	5.86627	1.78558	6	0.626826	0.601447	0.358317	6	0.543867	0.543273	0.371756	9
SMED30000693	28.9133	4.85366	0	-9.15648	-3.19479	0.000310461	-264.744	-8.04845	0	266.16	8.05615	0	INX3_CAEELRecName: Full=Innexin-3; AltName: Full=Protein opu-3	transport,multicellular organism development	--NA--	--NA--	17	0.768863	0.686707	0.866913	6	0.233233	0.208228	0.265521	14	0.590317	0.531141	0.684606	511	20.8503	20.4343	17.9616	664	21.7219	24.1804	19.0632	489	19.8832	20.4535	17.1206	1	0.0379895	0.0364513	0.0597195	0	0	0	0	2
SMED30000731	179.645	7.489	2.04218e-08	1.25704	0.330031	0.955918	-142.911	-7.15897	2.51247e-08	144.774	7.17766	3.21588e-08	INX19_CAEBRRecName: Full=Innexin-19	--NA--	--NA--	--NA--	0	0	0	0	0	0	0	0	1	0.147331	0.132562	0.0489004	131	18.6767	18.3041	4.60464	137	15.6599	17.4323	3.93321	102	14.4915	14.9072	3.57116	0	0	0	0	1	0.115172	0.115046	0.0619593	0
SMED30000738	3.23146	1.69218	0.000188146	-1.3191	-0.399557	0.574304	-4.26262	-2.09174	1.26181e-05	4.26874	2.09381	7.35046e-06	---NA---	--NA--	--NA--	--NA--	13	1.01377	0.905447	0.662933	16	1.0724	0.957426	0.708057	6	0.43622	0.392491	0.293402	39	2.74381	2.68906	1.37085	68	3.83562	4.26975	1.95225	68	4.76742	4.90417	2.38078	7	0.45852	0.439955	0.418036	1	0.0568338	0.0567716	0.0619593	14
SMED30000773	3.79415	1.92378	0	-1.15746	-0.210968	0.282454	-4.39159	-2.13474	0	4.39164	2.13476	0	---NA---	--NA--	--NA--	--NA--	211	19.0859	17.0465	10.7599	330	25.6556	22.9051	14.6037	305	25.7209	23.1426	14.9146	1713	139.791	137.002	60.2118	1687	110.376	122.869	48.4331	1495	121.576	125.063	52.3421	208	15.8036	15.1638	12.4216	201	13.2506	13.2361	12.4538	198
SMED30000845	4.20441	2.07191	2.5264e-14	-160.827	-7.32937	0.00294295	-676.183	-9.40127	9.88807e-05	707.8	9.4672	0.000134652	UNC9_CAEELRecName: Full=Innexin unc-9; AltName: Full=Uncoordinated protein 9	locomotion,ion transmembrane transport,nervous system development,gamete generation,negative regulation of protein kinase activity,regulation of transport,regulation of pharyngeal pumping,regulation of signaling,embryonic morphogenesis,cell differentiation,oviposition,gap junction assembly,response to anesthetic,regulation of cell communication,regulation of multicellular organismal process	intracellular,gap junction,neuron projection membrane	gap junction channel activity,molecular function regulator	18	0.598848	0.534859	0.917907	34	0.972214	0.867982	1.50462	26	0.806444	0.725603	1.27141	143	4.29212	4.20649	5.02644	188	4.52409	5.03614	5.3974	175	5.2343	5.38444	6.127	0	0	0	0	0	0	0	0	0
SMED30000905	2.56298	1.35782	0	1.43097	0.516998	0.000828894	-1.79107	-0.840824	4.68006e-09	1.79144	0.841118	3.16708e-07	RNP1_META3RecName: Full=Ribonuclease P protein component 1; Short=RNase P component 1; AltName: Full=Rpp29	tRNA 5'-leader removal	ribonuclease P complex	ribonuclease P activity,RNA binding	269	16.556	14.7869	13.7176	338	17.8796	15.9627	14.9577	320	18.3615	16.5209	15.6481	1051	58.3575	57.1932	36.9426	1295	57.6503	64.1753	37.1789	1292	71.4894	73.54	45.2348	358	18.5075	17.7582	21.3796	337	15.1162	15.0996	20.8803	412
SMED30000908	5.60302	2.4862	5.72189e-11	1.53876	0.621768	0.236712	-3.64126	-1.86444	1.43361e-07	3.64282	1.86506	1.43864e-07	YMD2_CAEELRecName: Full=Uncharacterized protein F54H12.2	oxidation-reduction process	--NA--	--NA--	4	0.155852	0.139199	0.203979	16	0.53581	0.478366	0.708057	8	0.290602	0.261471	0.391203	73	2.56606	2.51486	2.56594	99	2.79008	3.10587	2.84225	72	2.5221	2.59444	2.52082	14	0.458188	0.439636	0.836072	7	0.198774	0.198557	0.433715	15
SMED30000930	4.34861	2.12056	0	-7.83989	-2.97083	0	-34.0927	-5.09139	0	34.1056	5.09193	0	PHAR4_XENTRRecName: Full=Phosphatase and actin regulator 4	closure of optic fissure,Rho protein signal transduction,stress fiber assembly,regulation of phosphorylation,platelet degranulation,enteric nervous system development,neural crest cell migration,neural tube closure,positive regulation of catalytic activity,regulation of cell cycle,negative regulation of integrin-mediated signaling pathway,actin cytoskeleton reorganization	platelet alpha granule membrane,synapse,plasma membrane,nucleoplasm,cytosol,lamellipodium	protein phosphatase 1 binding,protein phosphatase inhibitor activity,actin binding,protein phosphatase activator activity	152	6.05857	5.41119	7.75122	197	6.74888	6.02533	8.71795	153	5.68558	5.11564	7.48176	881	31.6807	31.0486	30.9671	1278	36.8457	41.016	36.6908	1194	42.7866	44.0139	41.8036	16	0.535685	0.513996	0.955511	19	0.551937	0.551333	1.17723	18
SMED30000949	2.9704	1.57066	7.14366e-12	-6.43488	-2.68591	0	-19.1141	-4.25657	0	19.1082	4.25612	0	tgs-1	--NA--	--NA--	--NA--	106	3.5375	3.15951	5.40545	118	3.38463	3.02176	5.22192	80	2.48907	2.23956	3.91203	303	9.12274	8.94072	10.6504	639	15.4249	17.1707	18.3454	466	13.9815	14.3825	16.3153	18	0.504576	0.484146	1.07495	8	0.194576	0.194364	0.495674	13
SMED30000955	5.00622	2.32372	0	2.28277	1.19078	5.83374e-11	-2.19305	-1.13294	2.4059e-12	2.19321	1.13305	4.52918e-11	TRM2A_HUMANRecName: Full=tRNA (uracil-5-)-methyltransferase homolog A; AltName: Full=HpaII tiny fragments locus 9c protein	RNA processing	--NA--	RNA methyltransferase activity,binding	86	2.58433	2.30818	4.38556	113	2.91854	2.60565	5.00065	76	2.12922	1.91577	3.71643	637	17.2695	16.925	22.3905	893	19.4102	21.6071	25.6377	601	16.2368	16.7025	21.0419	159	4.01337	3.85088	9.49539	188	4.11733	4.11283	11.6483	177
SMED30000972	8.18368	3.03275	3.39153e-06	-1.07755	-0.107751	0.955918	-8.8183	-3.1405	1.0585e-06	8.84415	3.14472	0	LRC71_MOUSERecName: Full=Leucine-rich repeat-containing protein 71	--NA--	--NA--	protein binding	77	2.27194	2.02918	3.9266	26	0.659354	0.588665	1.15059	0	0	0	0	370	9.84918	9.65267	13.0055	627	13.3815	14.896	18.0009	372	9.86793	10.151	13.0242	52	1.28876	1.23658	3.10541	12	0.258046	0.257764	0.743511	17
SMED30000995	2.2374	1.16183	4.19921e-15	-2.0118	-1.00848	1.56932e-11	-4.5012	-2.17031	0	4.50069	2.17015	0	KPYM_RATRecName: Full=Pyruvate kinase PKM; AltName: Full=Pyruvate kinase muscle isozyme	filamentous growth of a population of unicellular organisms in response to starvation,response to cAMP,induction by symbiont of host defense response,skeletal muscle tissue regeneration,cellular response to insulin stimulus,response to gravity,response to heat,response to glucose,protein homotetramerization,response to hypoxia,cellular response to epinephrine stimulus,liver development,endocrine …	myelin sheath,extracellular region,pyruvate kinase complex,cilium,cytosol,hyphal cell wall,yeast-form cell wall,plasma membrane,cell surface,nucleus,P granule,secretory granule lumen	magnesium ion binding,ATP binding,thyroid hormone binding,identical protein binding,ADP binding,pyruvate kinase activity,potassium ion binding,kinase activity	1902	52.6775	47.0487	96.9922	2269	54.0117	48.2211	100.411	2037	52.5972	47.3247	99.6101	6217	155.341	152.242	218.527	8711	174.507	194.258	250.089	6535	162.719	167.386	228.8	822	19.1227	18.3485	49.0894	869	17.5406	17.5214	53.8426	884
SMED30001001	2.34059	1.22687	2.03241e-14	-1.11319	-0.1547	0.495794	-2.60552	-1.38157	0	2.60551	1.38157	0	ALG6_MOUSERecName: Full=Dolichyl pyrophosphate Man9GlcNAc2 alpha-1,3-glucosyltransferase; AltName: Full=Asparagine-linked glycosylation protein 6 homolog; AltName: Full=Dol-P-Glc:Man(9)GlcNAc(2)-PP-Dol alpha-1,3-glucosyltransferase; AltName: Full=Dolichyl-P-Glc:Man9GlcNAc2-PP-dolichyl glucosyltransferase	chitin-based cuticle development,protein N-linked glycosylation via asparagine,aerobic respiration,dolichol-linked oligosaccharide biosynthetic process	endoplasmic reticulum membrane	dolichyl pyrophosphate Man9GlcNAc2 alpha-1,3-glucosyltransferase activity,dolichyl-phosphate-glucose-glycolipid alpha-glucosyltransferase activity	241	8.09308	7.2283	12.2898	265	7.64859	6.82858	11.7272	284	8.89144	8.00012	13.8877	869	26.3274	25.8021	30.5453	1079	26.2088	29.1752	30.9776	901	27.2018	27.9821	31.5453	208	5.86709	5.62954	12.4216	151	3.69558	3.69154	9.35585	234
SMED30001020	30.0785	4.91066	1.43215e-14	3.477	1.79784	0.02037	-8.6507	-3.11282	6.5496e-14	8.65874	3.11416	1.08346e-13	---NA---	--NA--	--NA--	--NA--	0	0	0	0	5	0.563173	0.502795	0.221268	1	0.122177	0.10993	0.0489004	94	11.1135	10.8918	3.30409	109	10.3321	11.5015	3.12934	90	10.6036	10.9077	3.15103	5	0.550384	0.5281	0.298597	7	0.668559	0.667828	0.433715	6
SMED30001030	2.87871	1.52542	0	-2.13812	-1.09634	1.17312e-13	-6.15503	-2.62176	0	6.15299	2.62129	0	EDEM3_XENLARecName: Full=ER degradation-enhancing alpha-mannosidase-like protein 3; AltName: Full=Alpha-1,2-mannosidase EDEM3; Flags: Precursor	positive regulation of retrograde protein transport, ER to cytosol,trimming of terminal mannose on C branch,mannose trimming involved in glycoprotein ERAD pathway,response to unfolded protein	endoplasmic reticulum lumen,endoplasmic reticulum quality control compartment,integral component of endoplasmic reticulum membrane,Golgi subcompartment,aggresome	calcium ion binding,mannosyl-oligosaccharide 1,2-alpha-mannosidase activity,misfolded protein binding	372	5.71073	5.10051	18.9701	437	5.76592	5.14775	19.3388	406	5.81074	5.22825	19.8536	1513	20.9546	20.5365	53.1818	2207	24.5065	27.2801	63.362	1687	23.2831	23.9509	59.0643	164	2.11473	2.02911	9.79399	144	1.61109	1.60933	8.92213	166
SMED30001042	5.61186	2.48848	0	1.59558	0.674079	0.0750142	-3.51713	-1.8144	2.44175e-11	3.51798	1.81475	7.62665e-10	ORF2, partial	--NA--	--NA--	--NA--	15	0.504981	0.451022	0.764923	18	0.520829	0.464991	0.796564	15	0.470795	0.423601	0.733506	125	3.79652	3.72077	4.39374	156	3.79873	4.22867	4.47869	136	4.11623	4.2343	4.76155	24	0.678669	0.651191	1.43327	16	0.392566	0.392137	0.991348	24
SMED30001102	7.13868	2.83566	0	1.4844	0.56988	0.00112305	-4.80913	-2.26578	0	4.8089	2.26571	0	HEAT1_DANRERecName: Full=HEAT repeat-containing protein 1; AltName: Full=Protein BAP28	maturation of SSU-rRNA from tricistronic rRNA transcript (SSU-rRNA, 5.8S rRNA, LSU-rRNA),regulation of gene expression,regulation of RNA metabolic process	nucleolus,ribonucleoprotein complex	binding	206	2.24693	2.00684	10.5049	270	2.53119	2.25982	11.9485	251	2.55242	2.29656	12.274	2131	20.9699	20.5516	74.9045	3681	29.0414	32.3284	105.68	2273	22.2894	22.9288	79.581	271	2.48287	2.38235	16.184	319	2.53584	2.53307	19.765	310
SMED30001106	3.82469	1.93534	0	1.09866	0.135744	0.542075	-3.48124	-1.7996	0	3.48043	1.79927	0	VPS54_DROMERecName: Full=Vacuolar protein sorting-associated protein 54; AltName: Full=Protein scattered	lysosomal transport,spermatid development,regulation of growth,retrograde transport, endosome to Golgi,homeostasis of number of cells within a tissue,musculoskeletal movement,neurofilament cytoskeleton organization	Golgi membrane,GARP complex,nucleoplasm,trans-Golgi network,perinuclear region of cytoplasm	protein binding	282	4.80249	4.28932	14.3805	350	5.123	4.57376	15.4887	328	5.20772	4.68568	16.0393	1502	23.077	22.6166	52.7952	2501	30.8078	34.2947	71.8027	1701	26.0434	26.7905	59.5544	286	4.09116	3.92551	17.0798	313	3.88482	3.88057	19.3933	280
SMED30001119	2.57148	1.3626	0	-1.33529	-0.417152	0.0162059	-3.43367	-1.77975	0	3.4338	1.77981	0	DTWD1_XENLARecName: Full=DTW domain-containing protein 1	--NA--	--NA--	--NA--	178	12.9593	11.5745	9.07708	258	16.1443	14.4134	11.4174	214	14.5255	13.0694	10.4647	824	54.1227	53.0428	28.9635	940	49.5014	55.1041	26.987	804	52.6251	54.1346	28.1492	125	7.64422	7.33472	7.46493	126	6.68559	6.67828	7.80687	155
SMED30001127	11.4905	3.52237	0	1.4048	0.490368	0.00159706	-8.17945	-3.032	0	8.17941	3.032	0	ASF1B_HUMANRecName: Full=Histone chaperone ASF1B; AltName: Full=Anti-silencing function protein 1 homolog B; Short=hAsf1; Short=hAsf1b; AltName: Full=CCG1-interacting factor A-II; Short=CIA-II; Short=hCIA-II	positive regulation of histone acetylation,DNA mediated transformation,post-embryonic development,histone exchange,negative regulation of Notch signaling pathway,chromatin silencing at telomere,cell division,positive regulation of transcription elongation from RNA polymerase II promoter,negative regulation of transcription by RNA polymerase II,negative regulation of chromatin silencing,regulation…	nucleoplasm,chromosome, telomeric region,polytene chromosome,cytosol,RCAF complex,transcriptional repressor complex,rDNA protrusion	RNA polymerase II repressing transcription factor binding,chromatin binding,histone binding	168	11.5875	10.3493	8.56714	195	11.5599	10.3205	8.62944	157	10.0957	9.08365	7.67736	2726	169.628	166.243	95.8187	3617	180.45	200.874	103.843	2875	178.276	183.39	100.658	188	10.8918	10.4508	11.2273	216	10.8578	10.8459	13.3832	206
SMED30001153	2.08226	1.05815	1.65532e-08	-1.10047	-0.138118	0.614223	-2.29146	-1.19627	1.53171e-10	2.29181	1.19649	2.94875e-10	CIAO1_NEMVERecName: Full=Probable cytosolic iron-sulfur protein assembly protein CIAO1 homolog	iron-sulfur cluster assembly,regulation of cellular process,protein maturation by iron-sulfur cluster transfer	MMXD complex,CIA complex	protein binding	216	10.1626	9.07667	11.0149	166	6.7127	5.99303	7.34609	185	8.11482	7.30136	9.04657	659	27.9723	27.4142	23.1638	682	23.2094	25.8363	19.5799	491	20.7687	21.3644	17.1906	156	6.16507	5.91546	9.31624	163	5.58917	5.58306	10.0994	113
SMED30001160	18.2069	4.18641	0	2.45245	1.29422	0.000561177	-7.42396	-2.89219	0	7.42483	2.89236	0	---NA---	--NA--	--NA--	--NA--	8	0.432	0.385839	0.407959	15	0.696183	0.621545	0.663803	13	0.654476	0.588869	0.635705	316	15.3947	15.0876	11.1074	426	16.6392	18.5225	12.2303	280	13.5934	13.9833	9.8032	19	0.861807	0.826914	1.13467	30	1.18066	1.17937	1.85878	25
SMED30001186	2.32299	1.21598	0	1.22883	0.297291	0.0617533	-1.8904	-0.918691	1.69279e-11	1.88958	0.918063	8.84369e-09	CAND_DROMERecName: Full=Calpain-D; AltName: Full=Calcium-activated neutral proteinase D; Short=CANP D; AltName: Full=Small optic lobes protein	regulation of nucleobase-containing compound metabolic process,reproductive structure development,nervous system development,animal organ development,positive regulation of cellular process,proteolysis,cell differentiation,regulation of cellular macromolecule biosynthetic process,response to stimulus,regulation of multicellular organismal development	intracellular non-membrane-bounded organelle,organelle part,membrane part,intracellular membrane-bounded organelle,cytoplasmic vesicle,endomembrane system	calcium-dependent cysteine-type endopeptidase activity,binding	273	5.2368	4.67723	13.9216	316	5.2099	4.65134	13.9841	276	4.93594	4.44114	13.4965	849	14.6927	14.3996	29.8423	1315	18.2456	20.3107	37.7531	949	16.3661	16.8356	33.2258	299	4.81768	4.62262	17.8561	285	3.98435	3.97999	17.6584	303
SMED30001212	2.87734	1.52473	0	-3.43607	-1.78076	0	-9.88673	-3.30549	0	9.88901	3.30583	0	TBA_NOTVIRecName: Full=Tubulin alpha chain; Contains: RecName: Full=Detyrosinated tubulin alpha chain	platelet degranulation,cell division,cytoskeleton-dependent intracellular transport,cellular response to interleukin-4,regulation of synapse organization,microtubule cytoskeleton organization,ciliary basal body-plasma membrane docking,regulation of G2/M transition of mitotic cell cycle	myelin sheath,extracellular region,cytosol,neuromuscular junction,cytoplasmic ribonucleoprotein granule,ciliary basal body,cytoplasmic microtubule,nucleus,perinuclear region of cytoplasm,membrane raft,recycling endosome	GTP binding,double-stranded RNA binding,protein heterodimerization activity,GTPase activity,protein kinase binding,protein domain specific binding,structural constituent of cytoskeleton,ubiquitin protein ligase binding	2313	64.3258	57.4523	117.951	2496	59.6613	53.265	110.457	2653	68.7866	61.8911	129.733	10538	264.399	259.124	370.41	12851	258.509	287.768	368.947	9784	244.626	251.643	342.552	439	10.255	9.83982	26.2168	613	12.4245	12.4109	37.981	775
SMED30001277	64.1739	6.00391	0	-1.70529	-0.770021	0.231944	-109.435	-6.77393	0	109.588	6.77595	0	SL9A2_RATRecName: Full=Sodium/hydrogen exchanger 2; AltName: Full=H7; AltName: Full=Na(+)/H(+) exchanger 2; Short=NHE-2; AltName: Full=Solute carrier family 9 member 2	cellular response to organic substance,response to glucocorticoid,positive regulation of calcineurin-NFAT signaling cascade,sodium ion import across plasma membrane,positive regulation of calcium:sodium antiporter activity,circadian rhythm,receptor-mediated endocytosis,tissue development,regulation of the force of heart contraction,regulation of intracellular pH,cell differentiation,cellular resp…	intracellular membrane-bounded organelle,cytoplasmic part,intracellular organelle part,cell surface,brush border membrane,membrane raft,integral component of membrane,endomembrane system,vesicle,apical plasma membrane	PDZ domain binding,protein phosphatase 2B binding,sodium:proton antiporter activity	7	0.130912	0.116923	0.356964	9	0.144665	0.129155	0.398282	9	0.156921	0.14119	0.440104	776	13.0929	12.8316	27.2763	1030	13.9331	15.5101	29.5709	708	11.9039	12.2454	24.7881	4	0.0628354	0.0602912	0.238878	7	0.0954087	0.0953044	0.433715	1
SMED30001295	2.12307	1.08615	0.00868224	-4.14156	-2.05017	0.000691336	-8.7928	-3.13632	2.21478e-08	8.79618	3.13688	2.52633e-08	putative g-protein coupled receptor fragment	G protein-coupled receptor signaling pathway	integral component of membrane	G protein-coupled receptor activity	20	0.411409	0.367448	1.0199	13	0.22984	0.205199	0.575296	18	0.345202	0.310597	0.880207	60	1.11349	1.09127	2.109	76	1.1308	1.25879	2.18193	34	0.62878	0.646817	1.19039	2	0.034557	0.0331579	0.119439	7	0.104942	0.104828	0.433715	1
SMED30001324	2.87687	1.5245	1.16122e-05	1.15213	0.204303	0.720016	-2.497	-1.3202	0.000142054	2.49774	1.32062	0.000177167	---NA---	--NA--	--NA--	--NA--	19	1.75709	1.56934	0.968902	17	1.35123	1.20636	0.75231	15	1.29327	1.16363	0.733506	73	6.09053	5.96901	2.56594	91	6.08711	6.77607	2.61257	63	5.23791	5.38815	2.20572	14	1.08751	1.04347	0.836072	9	0.606585	0.605922	0.557633	26
SMED30001326	2.20172	1.13863	0	1.37507	0.459502	5.82048e-05	-1.60117	-0.67913	4.17056e-10	1.60118	0.679137	3.1904e-06	EI3GA_XENLARecName: Full=Eukaryotic translation initiation factor 3 subunit G-A; Short=eIF3g-A; AltName: Full=Eukaryotic translation initiation factor 3 RNA-binding subunit A; Short=eIF-3 RNA-binding subunit A; AltName: Full=Eukaryotic translation initiation factor 3 subunit 4-A	translational initiation,viral translational termination-reinitiation	nucleus,cytosol,eukaryotic translation initiation factor 3 complex	translation initiation factor activity,protein binding	666	36.0727	32.2182	33.9626	795	37.0093	33.0415	35.1816	740	37.3675	33.6216	36.1863	2250	109.946	107.752	79.0873	2862	112.125	124.816	82.1668	2349	114.384	117.665	82.2418	800	36.3964	34.9227	47.7756	841	33.1978	33.1616	52.1077	886
SMED30001327	2.25326	1.17202	1.17064e-05	1.29993	0.378429	0.222212	-1.73338	-0.793587	0.00339542	1.73345	0.793643	0.00424439	RPAB4_HUMANRecName: Full=DNA-directed RNA polymerases I, II, and III subunit RPABC4; Short=RNA polymerases I, II, and III subunit ABC4; AltName: Full=ABC10-alpha; AltName: Full=DNA-directed RNA polymerase II subunit K; AltName: Full=RNA polymerase II 7.0 kDa subunit; Short=RPB7.0; AltName: Full=RPB10alpha	positive regulation of gene expression, epigenetic,transcription by RNA polymerase III,transcription initiation from RNA polymerase I promoter,7-methylguanosine mRNA capping,transcription-coupled nucleotide-excision repair,fibroblast growth factor receptor signaling pathway,termination of RNA polymerase I transcription,snRNA transcription by RNA polymerase II,transcription initiation from RNA pol…	RNA polymerase V complex,RNA polymerase IV complex,RNA polymerase III complex,RNA polymerase II, core complex,RNA polymerase I complex,cytosol	zinc ion binding,DNA binding,RNA polymerase III activity,RNA polymerase II activity,RNA polymerase I activity	226	37.0213	33.0654	11.5248	316	44.4906	39.7208	13.9841	201	30.697	27.6198	9.82898	1250	184.733	181.047	43.9374	623	73.8177	82.1725	17.8861	638	93.9594	96.6545	22.3373	327	44.9939	43.1722	19.5283	183	21.8476	21.8237	11.3385	289
SMED30001334	3.20554	1.68057	8.726e-08	-7.85581	-2.97376	8.37996e-06	-25.1821	-4.65433	1.70575e-13	25.2069	4.65575	4.13912e-13	---NA---	--NA--	integral component of membrane	--NA--	16	0.656244	0.586122	0.815918	23	0.810797	0.723871	1.01783	21	0.803011	0.722514	1.02691	81	2.99724	2.93744	2.84714	135	4.00506	4.45836	3.87579	83	3.06055	3.14834	2.90595	4	0.137806	0.132227	0.238878	2	0.0597839	0.0597186	0.123919	0
SMED30001349	69.8795	6.1268	0	5.17492	2.37154	0	-13.5035	-3.75526	0	13.5035	3.75526	0	AMPD2_MOUSERecName: Full=AMP deaminase 2; AltName: Full=AMP deaminase isoform L	embryo development ending in seed dormancy,GTP metabolic process,cholesterol homeostasis,cyclic purine nucleotide metabolic process,energy homeostasis,cell fate specification,AMP catabolic process,erythrocyte homeostasis,IMP salvage,guanine salvage,neutrophil degranulation,ADP metabolic process,response to abscisic acid,glomerular visceral epithelial cell development,ATP metabolic process,sporula…	extracellular region,ficolin-1-rich granule lumen,cytosol,integral component of mitochondrial outer membrane,nucleus,secretory granule lumen	protein histidine kinase binding,nucleotide binding,AMP deaminase activity,metal ion binding,myosin heavy chain binding	42	1.07819	0.962984	2.14178	51	1.12527	1.00463	2.25693	44	1.05307	0.947505	2.15162	4343	100.584	98.5772	152.656	6089	113.064	125.86	174.813	4417	101.942	104.866	154.645	186	4.01073	3.84834	11.1078	208	3.89152	3.88727	12.8875	199
SMED30001354	743.842	9.53885	0.000479644	26.084	4.7051	0.115562	-28.5171	-4.83376	5.40868e-16	28.5858	4.83723	5.79826e-16	TF2H1_DROMERecName: Full=General transcription factor IIH subunit 1; AltName: Full=TFIIH basal transcription factor complex subunit 1	cellular response to leukemia inhibitory factor,transcription by RNA polymerase I,nucleotide-excision repair,DNA-templated transcription, initiation,positive regulation of transcription by RNA polymerase II	transcription factor TFIIH core complex,transcription factor TFIIH holo complex	DNA-dependent ATPase activity,protein binding,RNA polymerase II CTD heptapeptide repeat kinase activity	0	0	0	0	0	0	0	0	0	0	0	0	102	7.67755	7.52437	3.58529	163	9.83667	10.95	4.67966	125	9.376	9.64494	4.37643	0	0	0	0	4	0.24322	0.242954	0.247837	3
SMED30001376	2.45066	1.29317	0	-1.18054	-0.239441	0.176557	-2.89309	-1.53261	0	2.89274	1.53243	0	CO4A2_MOUSERecName: Full=Collagen alpha-2(IV) chain; Contains: RecName: Full=Canstatin; Flags: Precursor	negative regulation of angiogenesis,embryo development ending in birth or egg hatching,gonad morphogenesis,negative regulation of cell proliferation,regulation of distal tip cell migration,protein localization,blood circulation,cell surface receptor signaling pathway,epithelium development,response to oxygen-containing compound,sensory perception of sound,glomerular basement membrane development,…	collagen type IV trimer,endoplasmic reticulum lumen	extracellular matrix structural constituent conferring tensile strength,integrin binding	922	8.63651	7.71367	47.0173	1068	8.5984	7.67656	47.2628	920	8.03438	7.22898	44.9884	3080	26.0285	25.5092	108.262	4750	32.1833	35.8259	136.37	3242	27.3022	28.0853	113.507	637	5.01199	4.80906	38.0413	741	5.05865	5.05312	45.9118	680
SMED30001391	16.122	4.01096	0	4.24331	2.08519	0	-3.79939	-1.92577	0	3.80038	1.92615	0	MCM8_MOUSERecName: Full=DNA helicase MCM8; AltName: Full=Minichromosome maintenance 8	recombinational interstrand cross-link repair,DNA replication initiation,female meiotic nuclear division,male meiotic nuclear division,cellular component assembly,double-strand break repair via homologous recombination,pollen development,protein localization to chromatin,G1/S transition of mitotic cell cycle,DNA conformation change,protein stabilization	MCM8-MCM9 complex,chromosomal part,nucleoplasm,cytoplasm	chromatin binding,MutSalpha complex binding,DNA binding,MutSbeta complex binding,ATP binding,DNA helicase activity,MutLbeta complex binding,enzyme binding	28	0.54175	0.483862	1.42786	67	1.11418	0.994726	2.96499	47	0.847804	0.762817	2.29832	1073	18.7298	18.3561	37.7159	1451	20.3066	22.605	41.6576	1016	17.673	18.18	35.5716	149	2.42153	2.32349	8.8982	173	2.43947	2.43681	10.719	181
SMED30001412	11.652	3.5425	0	-5.59671	-2.48458	2.94562e-05	-65.2127	-6.02708	0	65.3528	6.03018	0	---NA---	--NA--	--NA--	--NA--	18	1.77457	1.58495	0.917907	20	1.69468	1.513	0.885071	18	1.65443	1.48859	0.880207	295	26.2382	25.7147	10.3692	407	29.0231	32.308	11.6848	309	27.3877	28.1733	10.8185	3	0.24843	0.238372	0.179158	2	0.143701	0.143544	0.123919	3
SMED30001453	4.89898	2.29248	9.21931e-12	1.38328	0.46809	0.336201	-3.54157	-1.82439	1.64367e-08	3.54021	1.82383	8.14312e-08	RHG15_MOUSERecName: Full=Rho GTPase-activating protein 15; AltName: Full=ArhGAP15; AltName: Full=Rho-type GTPase-activating protein 15	signal transduction	--NA--	--NA--	11	0.27657	0.247017	0.560943	17	0.367367	0.327981	0.75231	11	0.257847	0.231999	0.537904	87	1.97344	1.93406	3.05804	135	2.45514	2.73301	3.87579	76	1.71792	1.7672	2.66087	15	0.316786	0.30396	0.895792	13	0.238212	0.237952	0.805471	17
SMED30001485	4.71156	2.2362	0	1.56408	0.645314	8.62612e-05	-3.01235	-1.59089	0	3.01232	1.59087	0	TDR12_HUMANRecName: Full=Putative ATP-dependent RNA helicase TDRD12; AltName: Full=ES cell-associated transcript 8 protein; AltName: Full=Tudor domain-containing protein 12	cellular component organization,RNA metabolic process,cellular process involved in reproduction in multicellular organism,cellular macromolecule metabolic process,male gamete generation,meiotic cell cycle	cytoplasmic ribonucleoprotein granule	nucleic acid binding,ATP binding	570	5.99688	5.35609	29.0671	813	7.35157	6.5634	35.9781	752	7.37608	6.63667	36.7731	4029	38.2419	37.4789	141.619	6948	52.8737	58.8581	199.474	4627	43.765	45.0204	161.998	887	7.83858	7.52121	52.9712	902	6.91618	6.90862	55.8873	989
SMED30001487	6.07499	2.60288	0	1.74048	0.799481	0.00156953	-3.49042	-1.8034	0	3.49184	1.80399	0	SRR1_ARATHRecName: Full=Protein SENSITIVITY TO RED LIGHT REDUCED 1	--NA--	--NA--	--NA--	35	2.06427	1.84369	1.78482	41	2.07836	1.85554	1.8144	47	2.58436	2.32529	2.29832	339	18.0381	17.6782	11.9158	420	17.9175	19.9454	12.058	392	20.7855	21.3817	13.7245	43	2.13025	2.044	2.56794	66	2.83695	2.83385	4.08931	70
SMED30001523	4.13393	2.04752	0	1.20269	0.266269	0.134685	-3.43723	-1.78125	0	3.43731	1.78128	0	NLS1B_DANRERecName: Full=Sodium-dependent lysophosphatidylcholine symporter 1-B; Short=NLS1-B; Short=Sodium-dependent LPC symporter 1-B; AltName: Full=Major facilitator superfamily domain-containing protein 2A-B	fatty acid transport,transcytosis,lipid transport across blood-brain barrier,carbohydrate transport,establishment of blood-brain barrier,hippocampus development,lysophospholipid transport	integral component of plasma membrane	fatty acid transmembrane transporter activity,melibiose:cation symporter activity,lysophospholipid transporter activity	265	7.07325	6.31744	13.5136	265	6.07936	5.42758	11.7272	233	5.7981	5.21687	11.3938	1378	33.1829	32.5208	48.4366	2051	39.5975	44.0793	58.8833	1469	35.251	36.2621	51.4318	221	4.95482	4.75421	13.198	254	4.94101	4.93561	15.7377	294
SMED30001564	4.70944	2.23555	3.48523e-07	-1.71125	-0.77505	0.307194	-8.05902	-3.0106	2.95225e-08	8.08258	3.01482	3.49772e-08	---NA---	--NA--	--NA--	--NA--	5	0.602354	0.53799	0.254974	8	0.828344	0.739536	0.354028	8	0.898522	0.80845	0.391203	59	6.41247	6.28453	2.07385	43	3.74697	4.17106	1.23451	51	5.52368	5.68212	1.78558	4	0.404767	0.388378	0.238878	2	0.175598	0.175407	0.123919	4
SMED30001632	5.8604	2.551	0	2.16751	1.11604	4.48973e-16	-2.70375	-1.43496	0	2.70338	1.43477	0	BET1_CAEELRecName: Full=Bromodomain-containing protein bet-1	positive regulation of I-kappaB kinase/NF-kappaB signaling,chromosome segregation,protein autophosphorylation,histone displacement,histone H4-K12 acetylation,positive regulation of DNA binding,positive regulation of transcription elongation from RNA polymerase II promoter,chromatin remodeling,regulation of transcription involved in G1/S transition of mitotic cell cycle,positive regulation of G2/M…	nuclear speck,cyclin/CDK positive transcription elongation factor complex,nucleolus,condensed nuclear chromosome,cytosol,nuclear chromatin	GTP-dependent protein kinase activity,p53 binding,RNA polymerase II CTD heptapeptide repeat kinase activity,chromatin binding,RNA polymerase II C-terminal domain binding,DNA binding,transcription coactivator activity,lysine-acetylated histone binding	251	5.83314	5.20985	12.7997	315	6.29185	5.61729	13.9399	264	5.71992	5.14653	12.9097	2270	47.5934	46.6438	79.7903	3141	52.7991	58.775	90.1768	2120	44.2936	45.5642	74.2242	486	9.48698	9.10287	29.0237	487	8.24834	8.23933	30.1742	528
SMED30001645	2.64466	1.40308	4.0048e-14	-6.28077	-2.65094	0	-16.6105	-4.05403	0	16.6139	4.05432	0	ZMIZ2_HUMANRecName: Full=Zinc finger MIZ domain-containing protein 2; AltName: Full=PIAS-like protein Zimp7	positive regulation of cellular process,multicellular organism development	nuclear lumen	zinc ion binding,SUMO transferase activity	199	3.71646	3.31934	10.148	169	2.7127	2.42187	7.47885	180	3.13405	2.81988	8.80207	574	9.6712	9.47824	20.1761	1045	14.1164	15.7141	30.0015	657	11.0311	11.3475	23.0025	23	0.360801	0.346193	1.37355	19	0.258606	0.258324	1.17723	31
SMED30001654	2.20018	1.13762	5.22106e-06	-10.2956	-3.36396	4.55651e-13	-22.6522	-4.50158	0	22.6823	4.50349	0	---NA---	--NA--	--NA--	--NA--	51	2.15258	1.92256	2.60074	71	2.57564	2.29951	3.142	43	1.69205	1.52243	2.10272	168	6.39719	6.26956	5.90519	205	6.25852	6.96687	5.88546	186	7.05794	7.26039	6.51212	5	0.177264	0.170087	0.298597	2	0.0615215	0.0614543	0.123919	6
SMED30001666	9.39149	3.23135	0	1.83573	0.876356	1.97837e-06	-5.11594	-2.355	0	5.11615	2.35506	0	VACHT_MOUSERecName: Full=Vesicular acetylcholine transporter; Short=VAChT; AltName: Full=Solute carrier family 18 member 3	ammonium transport,transmembrane transport,response to chemical,regulation of ion transport,cellular process,neurotransmitter transport,regulation of neurotransmitter levels,establishment of localization in cell,monoamine transport	neuron projection,presynapse,transport vesicle membrane,integral component of membrane,clathrin-coated vesicle membrane	monoamine transmembrane transporter activity,ammonium transmembrane transporter activity,neurotransmitter transporter activity,protein binding	66	2.11334	1.88752	3.36566	86	2.3668	2.11306	3.80581	103	3.07481	2.76658	5.03674	1229	35.5033	34.7949	43.1993	1362	31.5451	35.1154	39.1024	1096	31.5509	32.4559	38.3725	126	3.3889	3.25168	7.52465	124	2.89371	2.89055	7.68295	141
SMED30001673	2.44709	1.29107	0	-1.05826	-0.0816959	0.739151	-2.58966	-1.37276	0	2.5891	1.37245	5.79826e-16	PIAS2_RATRecName: Full=E3 SUMO-protein ligase PIAS2; AltName: Full=Androgen receptor-interacting protein 3; Short=ARIP3; AltName: Full=DAB2-interacting protein; Short=DIP; AltName: Full=E3 SUMO-protein transferase PIAS2; AltName: Full=Msx-interacting-zinc finger protein; AltName: Full=Protein inhibitor of activated STAT x; AltName: Full=Protein inhibitor of activated STAT2	reciprocal meiotic recombination,response to salt stress,negative regulation of double-strand break repair via homologous recombination,protein sumoylation,embryo development ending in birth or egg hatching,negative regulation of protein modification by small protein conjugation or removal,blood vessel morphogenesis,gamete generation,DNA double-strand break attachment to nuclear envelope,regulati…	site of double-strand break,nucleoplasm,cytoplasmic part,nuclear chromatin	double-stranded DNA binding,steroid hormone receptor binding,SUMO transferase activity,zinc ion binding,transcription coactivator activity	287	4.40334	3.93283	14.6355	374	4.93186	4.40311	16.5508	354	5.06361	4.55602	17.3107	1033	14.2986	14.0133	36.3099	1668	18.5108	20.6059	47.8876	1150	15.8626	16.3176	40.2631	274	3.53113	3.38816	16.3631	231	2.58298	2.58016	14.3126	294
SMED30001685	7.53653	2.9139	0	2.73841	1.45334	1.4406e-06	-2.75216	-1.46056	4.38517e-09	2.74922	1.45902	2.26092e-09	---NA---	--NA--	--NA--	--NA--	25	2.01689	1.80138	1.27487	22	1.52547	1.36192	0.973578	26	1.95557	1.75953	1.27141	256	18.6326	18.2609	8.99838	356	20.7741	23.1253	10.2206	244	17.6974	18.205	8.54279	73	4.94685	4.74655	4.35952	52	3.05742	3.05408	3.22188	42
SMED30001739	149.033	7.21949	0	3.01436	1.59185	0.165492	-49.441	-5.62764	0	49.5477	5.63075	0	IF4G_WHEATRecName: Full=Eukaryotic translation initiation factor 4G; Short=eIF-4G; Short=eIF4G; AltName: Full=Eukaryotic initiation factor 4F subunit p220; Short=eIF-4F p220 subunit	positive regulation of cellular protein metabolic process,regulation of biological quality,regulation of gene silencing by miRNA,regulation of translation,regulation of cellular catabolic process,regulation of nervous system development,regulation of cellular component biogenesis,regulation of protein phosphorylation,regulation of binding,regulation of cell death,response to stimulus,regulation o…	cytoplasmic part,protein-containing complex	translation factor activity, RNA binding,translation initiation factor binding	0	0	0	0	1	0.0606835	0.0541776	0.0442536	2	0.131649	0.118452	0.0978008	261	16.6251	16.2934	9.17413	253	12.9206	14.383	7.26352	248	15.742	16.1936	8.68283	3	0.177917	0.170713	0.179158	2	0.102913	0.102801	0.123919	3
SMED30001751	3.21397	1.68436	0	-1.70481	-0.769608	5.73387e-07	-5.4792	-2.45397	0	5.47885	2.45387	0	PNDC1_MOUSERecName: Full=Poly(A)-specific ribonuclease PNLDC1; AltName: Full=PARN-like domain-containing protein 1; AltName: Full=Poly(A)-specific ribonuclease domain-containing protein 1	ncRNA metabolic process,mRNA catabolic process,response to stimulus	intracellular membrane-bounded organelle,cytoplasmic part	nucleic acid binding,exonuclease activity	382	10.2012	9.11118	19.48	424	9.7318	8.68845	18.7635	414	10.3073	9.27407	20.2448	1724	41.5353	40.7066	60.5985	2455	47.4209	52.7881	70.482	1885	45.2561	46.5542	65.9965	193	4.32921	4.15393	11.5259	174	3.38647	3.38277	10.7809	231
SMED30001759	1643.89	10.6829	0	7.51282	2.90935	0.0594856	-218.811	-7.77354	0	219.284	7.77666	0	---NA---	--NA--	--NA--	--NA--	1	0.123517	0.110319	0.0509949	0	0	0	0	0	0	0	0	1071	119.346	116.965	37.6456	1305	116.592	129.788	37.466	1016	112.823	116.059	35.5716	3	0.311252	0.29865	0.179158	3	0.270058	0.269763	0.185878	2
SMED30001838	198.589	7.63364	0	-13.2435	-3.72721	7.482e-11	-2630.01	-11.3609	0	2632.55	11.3622	0	---NA---	--NA--	--NA--	--NA--	39	2.23398	1.99527	1.9888	393	19.3484	17.2741	17.3916	43	2.29636	2.06616	2.10272	38885	2009.5	1969.41	1366.8	48640	2015.29	2243.38	1396.43	49495	2548.89	2622.01	1732.89	7	0.336802	0.323166	0.418036	15	0.626201	0.625517	0.929389	6
SMED30001867	2.47112	1.30517	5.10147e-11	1.62265	0.698354	0.00121986	-1.52289	-0.606811	0.00240741	1.52295	0.606866	0.00360582	---NA---	regulation of transcription, DNA-templated	nucleus	DNA binding,DNA-binding transcription factor activity	77	3.49722	3.12353	3.9266	67	2.61544	2.33504	2.96499	89	3.76859	3.39081	4.35214	264	10.8175	10.6017	9.27958	350	11.4982	12.7996	10.0484	274	11.1882	11.5091	9.59313	97	3.70055	3.55072	5.79279	99	3.277	3.27341	6.13397	120
SMED30001886	2.11748	1.08235	7.13274e-11	-2.0273	-1.01956	6.51527e-09	-4.29277	-2.10191	0	4.29296	2.10197	0	---NA---	--NA--	--NA--	--NA--	339	33.3598	29.7952	17.2873	404	34.1699	30.5066	17.8784	463	42.4778	38.2196	22.6409	1212	107.601	105.455	42.6017	1294	92.106	102.531	37.1502	1391	123.063	126.593	48.7009	182	15.0438	14.4347	10.8689	127	9.10829	9.09833	7.86883	187
SMED30001887	180.575	7.49646	0	1.21052	0.275628	0.888275	-149.171	-7.22083	0	149.599	7.22496	0	MARK2_RATRecName: Full=Serine/threonine-protein kinase MARK2; AltName: Full=ELKL motif kinase 1; Short=EMK-1; AltName: Full=MAP/microtubule affinity-regulating kinase 2	positive regulation of protein binding,positive regulation of programmed cell death,negative regulation of gluconeogenesis,positive regulation of cilium assembly,polarity specification of anterior/posterior axis,entrainment of circadian clock by photoperiod,Wnt signaling pathway,positive regulation of neuron projection development,negative regulation of TOR signaling,cardiac muscle cell different…	lateral plasma membrane,gamma-tubulin complex,microtubule,dendrite,cytosol,actin filament,midbody,basal cortex,nucleotide-activated protein kinase complex,nucleoplasm,microtubule bundle,ciliary basal body,centrosome,mitochondrion	cAMP response element binding protein binding,phosphatidylinositol-4,5-bisphosphate binding,phosphatidylserine binding,protein kinase binding,histone deacetylase binding,protein serine/threonine kinase activity,tau-protein kinase activity,ubiquitin protein ligase binding,protein N-terminus binding,myosin II tail binding,14-3-3 protein binding,protein kinase activator activity,magnesium ion bindin…	0	0	0	0	6	0.115354	0.102987	0.265521	0	0	0	0	507	10.2316	10.0275	17.821	700	11.3259	12.6077	20.0967	557	11.2015	11.5228	19.5014	3	0.0563674	0.0540852	0.179158	2	0.0326049	0.0325692	0.123919	1
SMED30001925	6.59076	2.72044	6.98523e-12	1.53411	0.6174	0.272212	-4.29615	-2.10304	1.25926e-08	4.29707	2.10335	3.0831e-08	---NA---	--NA--	--NA--	--NA--	6	0.323026	0.288509	0.305969	10	0.462727	0.413118	0.442536	9	0.451737	0.406453	0.440104	57	2.76855	2.71331	2.00355	105	4.08889	4.55167	3.01451	95	4.59818	4.73008	3.32608	11	0.497441	0.477301	0.656914	12	0.470843	0.470329	0.743511	9
SMED30001951	2.23592	1.16087	9.77726e-13	-1.19364	-0.255363	0.22142	-2.66888	-1.41623	0	2.66974	1.4167	1.71463e-15	NXF1_COTJARecName: Full=Nuclear RNA export factor 1; AltName: Full=Tip-associated protein; AltName: Full=Tip-associating protein; AltName: Full=mRNA export factor TAP	RNA export from nucleus,gene expression,mRNA transport	nuclear envelope,protein-containing complex	nucleic acid binding,protein binding	180	4.91433	4.38921	9.17907	183	4.29419	3.83381	8.0984	170	4.3271	3.89334	8.31307	548	13.4978	13.2285	19.2622	676	13.3496	14.8605	19.4077	610	14.9726	15.4021	21.357	126	2.88952	2.77252	7.52465	102	2.02955	2.02734	6.31985	145
SMED30001978	2.22746	1.1554	0	-1.39476	-0.480014	0.000885388	-3.10676	-1.63541	0	3.1065	1.63529	0	DERL2_HUMANRecName: Full=Derlin-2; AltName: Full=Degradation in endoplasmic reticulum protein 2; Short=DERtrin-2; AltName: Full=Der1-like protein 2; AltName: Full=F-LAN-1; AltName: Full=F-LANa	negative regulation of retrograde protein transport, ER to cytosol,positive regulation of cell proliferation,positive regulation of cell growth,endoplasmic reticulum unfolded protein response,suckling behavior,protein N-linked glycosylation via asparagine,ubiquitin-dependent ERAD pathway	late endosome,signal recognition particle receptor complex,early endosome,signal recognition particle,integral component of endoplasmic reticulum membrane	protein binding	458	26.5749	23.7352	23.3556	491	24.4865	21.8612	21.7285	419	22.6661	20.3939	20.4893	1486	77.7886	76.2366	52.2328	1888	79.2387	88.2071	54.2037	1337	69.7451	71.7457	46.8103	286	13.9391	13.3747	17.0798	255	10.7834	10.7716	15.7996	278
SMED30002023	2.6543	1.40833	1.36113e-12	-5.34581	-2.41841	0	-14.1894	-3.82674	0	14.1915	3.82696	0	KDIS_RATRecName: Full=Kinase D-interacting substrate of 220 kDa; AltName: Full=Ankyrin repeat-rich membrane-spanning protein	regulation of nucleobase-containing compound metabolic process,regulation of macromolecule metabolic process,animal organ development,positive regulation of intracellular signal transduction,localization,cell differentiation,cellular component organization or biogenesis	plasma membrane bounded cell projection part,cytoplasmic part,intracellular organelle part,plasma membrane part,cytoskeleton,intracellular membrane-bounded organelle,cilium,endomembrane system	heterocyclic compound binding,organic cyclic compound binding,catalytic activity,enzyme binding	107	2.12536	1.89826	5.45645	134	2.28767	2.04241	5.92998	139	2.57407	2.31604	6.79716	393	7.04261	6.9021	13.8139	696	9.99973	11.1315	19.9819	479	8.55385	8.79921	16.7705	14	0.233583	0.224125	0.836072	26	0.376384	0.375973	1.61094	19
SMED30002055	3.76086	1.91106	0.000101323	-4.36876	-2.12723	0.0185235	-16.4303	-4.03829	4.45452e-07	16.5177	4.04594	3.62712e-07	---NA---	--NA--	--NA--	--NA--	3	0.261248	0.233332	0.152985	14	1.04785	0.935508	0.61955	6	0.487124	0.438293	0.293402	35	2.74974	2.69488	1.23025	71	4.47218	4.97835	2.03838	30	2.34871	2.41608	1.05034	2	0.146293	0.14037	0.119439	0	0	0	0	2
SMED30002066	2.93517	1.55344	0	-4.49278	-2.16761	0	-13.187	-3.72105	0	13.1878	3.72113	0	---NA---	--NA--	--NA--	--NA--	516	21.6093	19.3002	26.3133	557	20.0486	17.8992	24.6492	574	22.4109	20.1643	28.0688	2330	88.0314	86.275	81.8993	2815	85.2703	94.9214	80.8175	2301	86.633	89.118	80.5613	104	3.65836	3.51024	6.21082	87	2.65533	2.65243	5.39046	115
SMED30002068	11.5078	3.52454	0	1.77931	0.831316	0.000108337	-6.46759	-2.69323	0	6.47093	2.69397	0	RAE1_CAEELRecName: Full=mRNA export factor rae-1; AltName: Full=Nuclear pore complex protein 17; AltName: Full=Nucleoporin-17	mitotic spindle assembly checkpoint,nuclear pore distribution,posttranscriptional tethering of RNA polymerase II gene DNA at nuclear periphery,regulation of mitotic spindle organization,regulation of mRNA export from nucleus in response to heat stress,viral process,cellular response to organic cyclic compound,poly(A)+ mRNA export from nucleus	condensed chromosome kinetochore,fibrillar center,Cul4-RING E3 ubiquitin ligase complex,nuclear pore,mitotic spindle pole,cytosol,nuclear periphery	microtubule binding,RNA binding,ubiquitin binding	54	6.29375	5.62124	2.75372	88	8.8153	7.87021	3.89431	43	4.67241	4.20403	2.10272	1087	114.298	112.017	38.208	1294	109.089	121.436	37.1502	901	94.4098	97.1179	31.5453	88	8.61512	8.26631	5.25531	97	8.23942	8.23041	6.01005	89
SMED30002117	2.3819	1.25211	8.39698e-11	-46.2525	-5.53146	0	-110.169	-6.78357	0	110.422	6.78689	0	CDON_XENLARecName: Full=Cell adhesion molecule-related/down-regulated by oncogenes; Flags: Precursor	regulation of cell differentiation,positive regulation of cellular process,nervous system development,anatomical structure morphogenesis,positive regulation of developmental process	neuron part,membrane	--NA--	109	1.36644	1.22043	5.55844	139	1.49768	1.33711	6.15124	107	1.25056	1.1252	5.23234	346	3.9132	3.83513	12.1619	558	5.05974	5.63241	16.0199	405	4.56453	4.69546	14.1796	2	0.02106	0.0202073	0.119439	2	0.0182727	0.0182528	0.123919	2
SMED30002120	4.92019	2.29871	0	1.1484	0.199621	0.317259	-4.2844	-2.09909	0	4.28455	2.09914	0	SAE2_MOUSERecName: Full=SUMO-activating enzyme subunit 2; AltName: Full=Anthracycline-associated resistance ARX; AltName: Full=Ubiquitin-like 1-activating enzyme E1B; AltName: Full=Ubiquitin-like modifier-activating enzyme 2	embryo development ending in seed dormancy,protein sumoylation,embryo development ending in birth or egg hatching,endomitotic cell cycle,anterior/posterior pattern specification,negative regulation of transcription, DNA-templated,nematode larval development,regulation of cell cycle,negative regulation of DNA damage response, signal transduction by p53 class mediator,protein neddylation,negative r…	nucleoplasm,plasmodesma,cytosol,SUMO activating enzyme complex	nuclear receptor binding,enzyme activator activity,magnesium ion binding,ATP binding,protein heterodimerization activity,NEDD8 activating enzyme activity,SUMO binding,SUMO activating enzyme activity,identical protein binding,small protein activating enzyme binding,ubiquitin-like protein conjugating enzyme binding,acid-amino acid ligase activity,transferase activity	231	6.6909	5.97595	11.7798	351	8.73813	7.80131	15.533	273	7.37212	6.63311	13.3498	1824	47.6639	46.7129	64.1135	2766	57.9501	64.509	79.4107	1910	49.7374	51.164	66.8718	246	5.98509	5.74277	14.691	272	5.74183	5.73556	16.8529	299
SMED30002153	8.31635	3.05595	5.2298e-15	1.49467	0.579825	0.283198	-5.56401	-2.47613	3.06463e-11	5.59779	2.48486	5.42921e-13	---NA---	--NA--	--NA--	--NA--	21	1.26779	1.13232	1.07089	7	0.363215	0.324274	0.309775	7	0.393987	0.354492	0.342303	160	8.71442	8.54055	5.62399	160	6.98676	7.77754	4.59353	138	7.49001	7.70486	4.83158	26	1.31845	1.26507	1.55271	9	0.395984	0.395552	0.557633	9
SMED30002162	2.61839	1.38868	0	1.30713	0.3864	0.0246506	-2.00316	-1.00228	2.00848e-11	2.00297	1.00214	2.2777e-09	IMT3_SCHPORecName: Full=Inositol phosphoceramide mannosyltransferase 3; AltName: Full=IPC mannosyltransferase 3	mannosyl-inositol phosphorylceramide metabolic process,glycosphingolipid biosynthetic process	endomembrane system,membrane,intracellular membrane-bounded organelle,cytoplasmic part	transferase activity, transferring glycosyl groups	185	7.67571	6.85553	9.43405	219	7.80962	6.97234	9.69153	189	7.31081	6.57794	9.24218	646	24.1808	23.6984	22.7069	938	28.1501	31.3361	26.9296	809	30.1767	31.0423	28.3242	208	7.24892	6.95542	12.4216	217	6.56169	6.55452	13.4452	222
SMED30002199	5.08833	2.34719	0	1.19658	0.258915	0.229765	-4.2524	-2.08828	0	4.2525	2.08831	0	MOD5_MOUSERecName: Full=tRNA dimethylallyltransferase; AltName: Full=Isopentenyl-diphosphate:tRNA isopentenyltransferase; Short=IPP transferase; Short=IPPT; AltName: Full=tRNA isopentenyltransferase; Short=IPTase; Flags: Precursor	transfer RNA gene-mediated silencing,tRNA modification	mitochondrion,cytosol,nucleolus	tRNA dimethylallyltransferase activity,tRNA binding	130	3.8148	3.40717	6.62933	123	3.10222	2.76963	5.44319	134	3.66598	3.29849	6.55265	823	21.7881	21.3534	28.9284	1282	27.2111	30.2909	36.8057	954	25.1683	25.8902	33.4009	109	2.68669	2.57791	6.50942	138	2.95132	2.94809	8.55038	141
SMED30002210	2.66193	1.41247	0	1.06226	0.0871404	0.763722	-2.50591	-1.32533	1.84937e-14	2.50619	1.32549	1.31854e-13	XPO5_HUMANRecName: Full=Exportin-5; Short=Exp5; AltName: Full=Ran-binding protein 21	nitrogen compound transport,nuclear export,macromolecule localization,regulation of biological process,organic substance transport	intracellular part	RNA binding	136	2.16512	1.93377	6.9353	197	2.69555	2.40656	8.71795	211	3.13171	2.81778	10.318	632	9.07719	8.89609	22.2148	979	11.2734	12.5494	28.1067	634	9.07421	9.3345	22.1972	136	1.81863	1.745	8.12185	164	1.90281	1.90073	10.1613	182
SMED30002262	3.92242	1.97175	0	-1.89856	-0.924903	2.27754e-06	-7.44694	-2.89665	0	7.4469	2.89664	0	HSP7C_HUMANRecName: Full=Heat shock cognate 71 kDa protein; AltName: Full=Heat shock 70 kDa protein 8; AltName: Full=Lipopolysaccharide-associated protein 1; Short=LAP-1; Short=LPS-associated protein 1	determination of adult lifespan,embryo development ending in birth or egg hatching,response to progesterone,axon guidance,late endosomal microautophagy,negative regulation of transcription, DNA-templated,cellular response to unfolded protein,estrous cycle,cerebellum development,male meiosis I,retrograde transport, endosome to Golgi,protein import into nucleus,fin regeneration,negative regulation …	postsynaptic density,Prp19 complex,microtubule,male germ cell nucleus,messenger ribonucleoprotein complex,terminal bouton,dendritic shaft,glutamatergic synapse,CatSper complex,clathrin-sculpted gamma-aminobutyric acid transport vesicle membrane,intermediate filament,receptor complex,lysosomal membrane,Z disc,nucleolus,synaptonemal complex,extracellular exosome,presynaptic cytosol,postsynaptic cyt…	progesterone receptor binding,phosphatidylserine binding,chaperone binding,heat shock protein binding,ubiquitin protein ligase binding,prostaglandin binding,peptide binding,protein binding involved in protein folding,misfolded protein binding,ADP binding,clathrin-uncoating ATPase activity,tau protein binding,A1 adenosine receptor binding,C3HC4-type RING finger domain binding,phosphoprotein bindin…	7257	172.149	153.755	370.07	8298	169.185	151.046	367.216	8497	187.919	169.081	415.507	38470	823.308	806.882	1352.22	63968	1097.59	1221.82	1836.49	44334	945.501	972.622	1552.2	3359	66.9301	64.2202	200.598	3593	62.1176	62.0497	222.62	3633
SMED30002280	3.61131	1.85252	3.35337e-08	1.0653	0.0912534	0.94413	-3.38996	-1.76127	1.73677e-07	3.40847	1.76913	6.88229e-09	KCNQ1_MOUSERecName: Full=Potassium voltage-gated channel subfamily KQT member 1; AltName: Full=IKs producing slow voltage-gated potassium channel subunit alpha KvLQT1; AltName: Full=KQT-like 1; AltName: Full=Voltage-gated potassium channel subunit Kv7.1	positive regulation of potassium ion transmembrane transport,positive regulation of heart rate,male gonad development,sensory perception of sound,response to anesthetic,cellular response to ammonium ion,cellular response to cAMP,inner ear morphogenesis,membrane hyperpolarization,regulation of heart rate by cardiac conduction,oligodendrocyte development,regulation of ventricular cardiac muscle cel…	neuronal cell body,dendrite,axon initial segment,sarcolemma,voltage-gated potassium channel complex,zymogen granule membrane,lysosome,basolateral plasma membrane,late endosome,early endosome,endoplasmic reticulum,cell surface,clathrin coat,membrane raft,node of Ranvier	outward rectifier potassium channel activity,phosphatidylinositol-4,5-bisphosphate binding,ankyrin binding,voltage-gated potassium channel activity involved in ventricular cardiac muscle cell action potential repolarization,voltage-gated potassium channel activity involved in atrial cardiac muscle cell action potential repolarization,protein phosphatase 1 binding,ion channel binding,calmodulin bi…	7	0.200806	0.179349	0.356964	34	0.838294	0.74842	1.50462	31	0.829082	0.745971	1.51591	113	2.92448	2.86613	3.97194	160	3.31993	3.69568	4.59353	125	3.22378	3.31625	4.37643	21	0.506013	0.485525	1.25411	27	0.564484	0.563867	1.6729	15
SMED30002297	2.80285	1.48689	0	-7.15662	-2.83928	0	-20.0589	-4.32617	0	20.0677	4.3268	0	PDE9A_PANTRRecName: Full=High affinity cGMP-specific 3',5'-cyclic phosphodiesterase 9A	positive regulation of cell-cell adhesion,regulation of protein localization to cell cortex,sorocarp sorus development,cGMP catabolic process,regulation of protein kinase A signaling,sensory perception of smell,positive regulation of interferon-gamma production,cellular protein-containing complex assembly,negative regulation of peptidyl-serine phosphorylation,thermosensory behavior,positive regul…	Golgi apparatus,synapse,sarcolemma,cytosol,plasma membrane bounded cell projection,myofibril,voltage-gated calcium channel complex,perikaryon,nuclear membrane,centrosome	drug binding,3',5'-cyclic-GMP phosphodiesterase activity,ion channel binding,3',5'-cyclic-AMP phosphodiesterase activity,phosphorelay response regulator activity,beta-2 adrenergic receptor binding,identical protein binding,scaffold protein binding,cAMP binding,cGMP binding,ATPase binding	194	4.62655	4.13218	9.893	197	4.03795	3.60504	8.71795	193	4.29111	3.86095	9.43778	693	14.9101	14.6126	24.3589	1101	18.9921	21.1416	31.6092	753	16.1446	16.6077	26.3636	14	0.280444	0.269089	0.836072	25	0.434515	0.43404	1.54898	29
SMED30002301	3.87479	1.95412	0	-2.41266	-1.27062	0	-9.34854	-3.22474	0	9.34907	3.22482	0	DAPK3_RATRecName: Full=Death-associated protein kinase 3; Short=DAP kinase 3; AltName: Full=DAP-like kinase; Short=Dlk; AltName: Full=MYPT1 kinase; AltName: Full=ZIP-kinase	positive regulation of calcium ion transport,protein autophosphorylation,extrinsic apoptotic signaling pathway via death domain receptors,cardiac myofibril assembly,regulation of NMDA receptor activity,negative regulation of translation,positive regulation of wound healing,regulation of myosin II filament organization,neuron differentiation,positive regulation of neutrophil chemotaxis,positive re…	PML body,Golgi apparatus,I band,cytosol,A band,lamellipodium,actin filament,cell-cell junction,cleavage furrow,stress fiber,membrane raft	cAMP response element binding protein binding,protein C-terminus binding,myosin binding,actin filament binding,calmodulin binding,calmodulin-dependent protein kinase activity,leucine zipper domain binding,myosin light chain kinase activity,ATP binding,Rho GTPase binding,protein homodimerization activity,syntaxin-1 binding	303	13.1292	11.7263	15.4514	294	10.9492	9.7753	13.0105	284	11.4728	10.3227	13.8877	1604	62.7034	61.4524	56.3805	2008	62.9344	70.0575	57.6488	1650	64.277	66.1207	57.7688	93	3.38486	3.24781	5.55391	95	3.00004	2.99676	5.88613	117
SMED30002316	2.57322	1.36357	0	1.50614	0.590855	0.000916937	-1.70849	-0.772719	2.16291e-06	1.70837	0.77262	8.03276e-06	MT21C_MOUSERecName: Full=Protein-lysine methyltransferase METTL21C; AltName: Full=Methyltransferase-like protein 21C	peptidyl-lysine methylation,cellular response to hormone stimulus,regulation of ATPase activity,regulation of cellular process	intracellular part	protein methyltransferase activity,S-adenosylmethionine-dependent methyltransferase activity,heat shock protein binding	150	7.33348	6.54987	7.64923	180	7.56363	6.75273	7.96564	118	5.37846	4.8393	5.77025	560	24.7001	24.2073	19.684	643	22.7384	25.312	18.4603	569	25.0097	25.727	19.9215	195	8.00786	7.68364	11.6453	195	6.94804	6.94045	12.0821	173
SMED30002348	33.4244	5.06283	0	2.28672	1.19328	1.0098e-07	-14.6168	-3.86955	0	14.6173	3.8696	0	CDC6_MOUSERecName: Full=Cell division control protein 6 homolog; AltName: Full=CDC6-related protein; AltName: Full=p62(cdc6)	regulation of protein phosphorylation,DNA replication initiation,regulation of transcription, DNA-templated,positive regulation of cell proliferation,double fertilization forming a zygote and endosperm,response to organic substance,negative regulation of cellular process,cell division,regulation of chromosome segregation,positive regulation of cell cycle process,response to oxygen-containing comp…	origin recognition complex,nucleoplasm,cytoplasm,spindle,nuclear chromosome part	double-stranded methylated DNA binding,histone binding	29	0.967807	0.864393	1.47885	75	2.15125	1.92061	3.31902	46	1.43122	1.28775	2.24942	2345	70.6033	69.1947	82.4266	3230	77.9692	86.7939	92.7319	2140	64.2068	66.0486	74.9244	95	2.66304	2.55522	5.67335	74	1.79983	1.79786	4.58499	115
SMED30002363	8.2393	3.04252	0.00449218	2.01526	1.01096	0.430455	-4.08846	-2.03156	0.0623181	4.08705	2.03106	0.000407842	R2 protein	--NA--	--NA--	--NA--	48	0.817964	0.730561	2.44775	0	0	0	0	0	0	0	0	311	4.78129	4.68589	10.9316	218	2.68707	2.9912	6.25869	125	1.91505	1.96998	4.37643	0	0	0	0	35	0.43468	0.434205	2.16857	54
SMED30002409	7.92586	2.98657	4.2092e-09	-1.87308	-0.905414	0.343465	-14.8458	-3.89198	5.25081e-09	14.8903	3.8963	2.60614e-09	---NA---	--NA--	--NA--	--NA--	9	1.33953	1.19639	0.458954	5	0.639614	0.571041	0.221268	0	0	0	0	42	5.63963	5.52711	1.4763	68	7.32062	8.14918	1.95225	65	8.6976	8.94709	2.27574	2	0.250036	0.239912	0.119439	3	0.325417	0.325061	0.185878	1
SMED30002410	3.41011	1.76982	5.66919e-12	1.26673	0.341111	0.33623	-2.69206	-1.42871	1.78541e-08	2.69241	1.4289	5.33867e-08	PRP19_CHICKRecName: Full=Pre-mRNA-processing factor 19; AltName: Full=PRP19/PSO4 homolog; AltName: Full=RING-type E3 ubiquitin transferase PRP19	--NA--	--NA--	--NA--	30	1.20561	1.07678	1.52985	31	1.07074	0.955949	1.37186	43	1.61106	1.44956	2.10272	189	6.85234	6.71562	6.64334	198	5.75546	6.40687	5.6845	160	5.78072	5.94654	5.60183	31	1.04643	1.00406	1.8513	31	0.907937	0.906945	1.92074	48
SMED30002414	6.32187	2.66035	0	-16.5911	-4.05234	0	-104.887	-6.71269	0	104.976	6.71391	0	DLLC_DANRERecName: Full=Delta-like protein C; Short=DeltaC; Short=delC; Flags: Precursor	mesenchyme development,segmentation,cell differentiation in spinal cord,somite development,ventral spinal cord development,anterior/posterior pattern specification,central nervous system neuron differentiation,dorsal/ventral pattern formation,system process,cardiac ventricle morphogenesis,compound eye morphogenesis,gliogenesis,ovarian follicle cell development,positive regulation of multicellular…	cell junction,plasma membrane part,cytoplasmic vesicle	calcium ion binding,signaling receptor binding	150	2.34834	2.09741	7.64923	169	2.27402	2.03022	7.47885	165	2.4083	2.16688	8.06857	1320	18.6438	18.2719	46.3979	2085	23.6105	26.2828	59.8595	1358	19.1137	19.662	47.5455	5	0.065751	0.0630888	0.298597	7	0.0798686	0.0797813	0.433715	12
SMED30002417	4.6593	2.22011	0	-1.90532	-0.93003	4.72883e-06	-8.87745	-3.15014	0	8.87689	3.15005	0	ZC3H4_HUMANRecName: Full=Zinc finger CCCH domain-containing protein 4	negative regulation of transcription by RNA polymerase II,nuclear RNA surveillance	polytene chromosome,nuclear body,transcriptionally active chromatin	RNA polymerase II intronic transcription regulatory region sequence-specific DNA binding,DNA-binding transcription repressor activity, RNA polymerase II-specific,RNA binding,metal ion binding	109	2.60639	2.32789	5.55844	143	2.93892	2.62384	6.32826	116	2.586	2.32677	5.67245	783	16.8915	16.5544	27.5224	1082	18.7142	20.8323	31.0638	784	16.8541	17.3376	27.449	43	0.863665	0.828696	2.56794	51	0.888777	0.887805	3.15992	67
SMED30002436	3.94597	1.98038	0	1.90385	0.928922	1.7739e-08	-2.07262	-1.05146	1.02068e-10	2.07273	1.05154	3.58126e-10	H2AJ_CHICKRecName: Full=Histone H2A.J; Short=H2a/j; AltName: Full=Histone H2A-IX	defense response to fungus,developmental process,defense response to Gram-positive bacterium,positive regulation of DNA repair,spermatogenesis,double-strand break repair via homologous recombination,nucleosome assembly,DNA damage checkpoint,cellular response to gamma radiation,membrane disruption in other organism,innate immune response,killing of cells of other organism	site of double-strand break,nuclear speck,male germ cell nucleus,condensed nuclear chromosome,chromosome, telomeric region,XY body,nucleosome,replication fork,extracellular space,centrosome,nuclear chromatin	protein heterodimerization activity,damaged DNA binding,histone binding,enzyme binding	804	76.4582	68.2884	40.9999	1254	102.495	91.5068	55.494	1100	97.5254	87.7491	53.7904	6492	556.978	545.866	228.193	6758	464.853	517.466	194.019	5744	491.088	505.174	201.106	1807	144.341	138.497	107.913	1511	104.723	104.608	93.6205	1660
SMED30002483	5.46468	2.45014	0	-2.38824	-1.25595	3.12886e-06	-13.051	-3.70609	0	13.0539	3.70641	0	LIN28_DROMERecName: Full=Protein lin-28 homolog	chordate embryonic development,regulation of cell fate specification,regulation of development, heterochronic,positive regulation of neuron differentiation,positive regulation of production of miRNAs involved in gene silencing by miRNA,negative regulation of glial cell differentiation,negative regulation of DNA-templated transcription, termination,positive regulation of cell proliferation involve…	rough endoplasmic reticulum,P-body,nucleolus,polysome,cytosol,cytoplasmic stress granule,cell wall	single-stranded DNA binding,mRNA 3'-UTR binding,transcription antitermination factor activity, RNA binding,single-stranded RNA binding,sequence-specific mRNA binding,pre-miRNA binding,miRNA binding,zinc ion binding,polysome binding,G-quadruplex RNA binding,mRNA CDS binding,translation initiation factor binding,primary miRNA binding,enzyme binding	57	2.84894	2.54452	2.90671	63	2.70637	2.41622	2.78797	61	2.84246	2.55752	2.98292	514	23.1773	22.7149	18.0671	577	20.86	23.2209	16.5654	434	19.5018	20.0612	15.195	25	1.04957	1.00707	1.49299	18	0.655677	0.65496	1.11527	20
SMED30002512	18.9903	4.24719	0	4.33892	2.11734	0	-4.37672	-2.12985	0	4.37722	2.13001	0	RHG26_CHICKRecName: Full=Rho GTPase-activating protein 26; AltName: Full=GTPase regulator associated with focal adhesion kinase; AltName: Full=Rho-type GTPase-activating protein 26	plasma membrane bounded cell projection organization,cellular component assembly,regulation of Ras protein signal transduction,anatomical structure development,actin filament-based process,vesicle-mediated transport,cell migration,regulation of cellular component organization,regulation of biological quality,cell surface receptor signaling pathway,cellular developmental process	synapse,membrane-bounded organelle,plasma membrane part,plasma membrane bounded cell projection,cell leading edge,cytoplasmic part,cytoskeleton,cell junction	ATPase activity,anion binding,nucleotide binding,Rho GTPase binding,signaling receptor binding,actin binding	74	1.87903	1.67824	3.77362	118	2.57526	2.29917	5.22192	67	1.58611	1.42711	3.27633	2238	51.2687	50.2459	78.6655	3193	58.6448	65.2823	91.6697	2175	49.652	51.0763	76.1498	278	5.92937	5.6893	16.602	348	6.44005	6.43301	21.5618	310
SMED30002535	2.29546	1.19878	5.10155e-12	-1.37217	-0.456457	0.0227052	-3.14975	-1.65524	0	3.15063	1.65564	0	ASA1_VERA1RecName: Full=ASTRA-associated protein 1	multicellular organism development,regulation of cellular process,response to stimulus	intracellular part	protein binding	175	9.03242	8.06727	8.9241	243	10.7798	9.6241	10.7536	217	10.442	9.39523	10.6114	565	26.3091	25.7842	19.8597	878	32.7786	36.4885	25.207	797	36.9829	38.0437	27.9041	105	4.55217	4.36786	6.27054	129	4.85249	4.84718	7.99275	152
SMED30002549	2.07059	1.05004	3.96164e-12	-2.01154	-1.0083	1.78517e-09	-4.16508	-2.05834	0	4.16726	2.0591	0	STX_APLCARecName: Full=Syntaxin	negative regulation of macropinocytosis,regulation of insulin secretion,positive regulation of spontaneous neurotransmitter secretion,positive regulation of protein localization to cell surface,ventral cord development,synaptic vesicle docking,positive regulation of catalytic activity,synaptic vesicle fusion to presynaptic active zone membrane,positive regulation of norepinephrine secretion,prote…	postsynaptic density,growth cone,dendrite,terminal bouton,sarcolemma,acrosomal vesicle,synaptobrevin 2-SNAP-25-syntaxin-1a complex,neuromuscular junction,glutamatergic synapse,lamellipodium,voltage-gated potassium channel complex,lysosomal membrane,cell-cell junction,synaptobrevin 2-SNAP-25-syntaxin-1a-complexin I complex,synaptobrevin 2-SNAP-25-syntaxin-1a-complexin II complex,midbody,presynapti…	protein heterodimerization activity,chaperone binding,chloride channel inhibitor activity,protein kinase binding,protein domain specific binding,SNAP receptor activity,structural constituent of cuticle,ion channel binding,ATP-dependent protein binding,myosin head/neck binding,calcium-dependent protein binding,signaling receptor binding,calcium channel inhibitor activity,spectrin binding,SNARE bin…	242	10.4188	9.3055	12.3408	297	10.99	9.81175	13.1433	286	11.4796	10.3288	13.9855	849	32.9763	32.3183	29.8423	898	27.9646	31.1296	25.7812	869	33.6355	34.6004	30.4249	120	4.33957	4.16386	7.16634	95	2.98081	2.97755	5.88613	127
SMED30002619	2.153	1.10635	4.15675e-11	-6.13383	-2.61679	0	-13.2062	-3.72314	0	13.2082	3.72337	0	FUSIL_DROMERecName: Full=RNA-binding protein fusilli	system development,regulation of RNA splicing,anatomical structure morphogenesis	ribonucleoprotein complex,nucleoplasm	protein binding,mRNA binding	250	4.65759	4.15991	12.7487	319	5.108	4.56037	14.1169	272	4.72441	4.25081	13.3009	709	11.9168	11.679	24.9213	1201	16.1843	18.0161	34.4802	894	14.9739	15.4034	31.3002	29	0.453819	0.435444	1.73186	49	0.665314	0.664586	3.036	36
SMED30002635	3.87363	1.95369	0	1.1105	0.15121	0.578649	-3.48819	-1.80248	0	3.48666	1.80185	0	NOL10_XENTRRecName: Full=Nucleolar protein 10	ribosomal small subunit biogenesis,rRNA processing	nucleus	protein binding	95	2.17762	1.94493	4.84451	113	2.22626	1.98758	5.00065	106	2.26528	2.0382	5.18344	515	10.6502	10.4377	18.1022	838	13.8942	15.4667	24.0586	539	11.1077	11.4263	18.8712	98	1.8869	1.8105	5.85251	86	1.4367	1.43513	5.3285	107
SMED30002641	4.33827	2.11712	0	-1.55134	-0.633513	0.00189498	-6.73012	-2.75063	0	6.73568	2.75182	0	---NA---	--NA--	--NA--	--NA--	197	24.5019	21.8837	10.046	219	23.4108	20.9009	9.69153	235	27.2494	24.5178	11.4916	1415	158.775	155.607	49.7371	1475	132.695	147.714	42.3466	1434	160.346	164.946	50.2064	84	8.77557	8.42026	5.01643	91	8.24866	8.23964	5.63829	178
SMED30002663	6.25335	2.64463	0	-8.66397	-3.11503	0	-54.1788	-5.75966	0	54.1803	5.7597	0	TRAF3_MOUSERecName: Full=TNF receptor-associated factor 3; AltName: Full=CD40 receptor-associated factor 1; Short=CRAF1; AltName: Full=RING-type E3 ubiquitin transferase TRAF3; AltName: Full=TRAFAMN	response to other organism,positive regulation of cell proliferation,regulation of I-kappaB kinase/NF-kappaB signaling,negative regulation of cell death,animal organ development,regulation of DNA-binding transcription factor activity,regulation of immune effector process,cytokine-mediated signaling pathway,activation of protein kinase activity,positive regulation of macromolecule biosynthetic pro…	intracellular membrane-bounded organelle,intracellular non-membrane-bounded organelle,cytoplasmic part,membrane part,intracellular organelle part,plasma membrane,endomembrane system,vesicle,protein-containing complex	protein kinase binding,zinc ion binding,transferase activity	294	8.52029	7.60986	14.9925	278	6.92453	6.18215	12.3025	364	9.83479	8.84891	17.7997	2390	62.488	61.2413	84.0083	3838	80.4528	89.5587	110.187	2889	75.2716	77.4307	101.148	41	0.998054	0.957644	2.4485	20	0.422421	0.42196	1.23919	29
SMED30002709	2.48508	1.31329	0	1.42341	0.509353	0.000642319	-1.74586	-0.803936	9.18362e-09	1.74555	0.803682	5.56674e-07	NUP58_RATRecName: Full=Nucleoporin p58/p45; AltName: Full=58 kDa nucleoporin; AltName: Full=Nucleoporin-like protein 1	nucleocytoplasmic transport,protein transport,protein heterooligomerization,mRNA transport	nuclear pore	protein binding	336	7.52847	6.72402	17.1343	447	8.60823	7.68534	19.7813	406	8.48106	7.63089	19.8536	1269	25.652	25.1402	44.6053	1956	31.7005	35.2884	56.1559	1350	27.1943	27.9743	47.2654	458	8.61978	8.27077	27.3515	470	7.67493	7.66654	29.1209	482
SMED30002753	6.04855	2.59659	0	-1.28196	-0.358348	0.0749254	-7.75398	-2.95494	0	7.75419	2.95498	0	SJCHGC04025 protein	--NA--	--NA--	--NA--	810	84.6718	75.6242	41.3058	1131	101.614	90.7202	50.0508	845	82.3507	74.0955	41.3208	8643	815.098	798.835	303.801	8687	656.83	731.171	249.4	8303	780.306	802.689	290.7	621	54.5266	52.3189	37.0858	454	34.5874	34.5496	28.1295	732
SMED30002754	7.15513	2.83898	0	-6.42477	-2.68365	0	-45.9701	-5.52262	0	45.9821	5.523	0	Protein tincar	--NA--	--NA--	--NA--	146	2.72287	2.43192	7.44525	182	2.91732	2.60455	8.05415	198	3.44267	3.09756	9.68228	1774	29.8482	29.2527	62.356	2199	29.6639	33.0213	63.1324	1822	30.5491	31.4254	63.7908	20	0.313304	0.300619	1.19439	23	0.312615	0.312274	1.42506	25
SMED30002762	4.37721	2.13001	0	-9.54256	-3.25438	0	-41.7698	-5.38439	0	41.7804	5.38475	0	PCDH1_HUMANRecName: Full=Protocadherin-1; AltName: Full=Cadherin-like protein 1; AltName: Full=Protocadherin-42; Short=PC42; Flags: Precursor	negative regulation of growth,wing disc development,imaginal disc morphogenesis,establishment or maintenance of cell polarity,regulation of organ growth,negative regulation of cellular process,homophilic cell adhesion via plasma membrane adhesion molecules,establishment of planar polarity,cellular component organization,cell differentiation,regulation of multicellular organismal development	plasma membrane part,intracellular membrane-bounded organelle	protein binding,calcium ion binding	106	1.67511	1.49612	5.40545	139	1.88795	1.68555	6.15124	114	1.67958	1.51121	5.57465	731	10.4219	10.214	25.6946	1045	11.9449	13.2969	30.0015	661	9.39109	9.66046	23.1425	10	0.13274	0.127365	0.597195	7	0.0806204	0.0805322	0.433715	14
SMED30002774	11.1684	3.48135	0	-8.13522	-3.02418	0	-90.8573	-6.50553	0	90.8791	6.50588	0	DYL2_RATRecName: Full=Dynein light chain 2, cytoplasmic; AltName: Full=Dynein light chain LC8-type 2	spermatid nucleus elongation,sperm individualization,conidium formation,nuclear pore complex assembly,dynein-driven meiotic oscillatory nuclear movement,autophagy,apoptotic process,antigen processing and presentation of exogenous peptide antigen via MHC class II,salivary gland cell autophagic cell death,neutrophil degranulation,negative regulation of nitric oxide biosynthetic process,endoplasmic …	postsynaptic density,kinetochore,cytoplasmic dynein complex,motile cilium,myosin V complex,cytosol,glutamatergic synapse,ficolin-1-rich granule membrane,COP9 signalosome,cytoplasmic microtubule,plasma membrane,nuclear pore,axon cytoplasm,axoneme,ciliary tip,mitotic spindle,peroxisomal importomer complex,meiotic spindle pole body,tertiary granule membrane,peroxisome,centrosome,centriole,mitochondr…	protein C-terminus binding,protein heterodimerization activity,enzyme inhibitor activity,dynein intermediate chain binding,protein homodimerization activity,ATP-dependent microtubule motor activity, plus-end-directed,scaffold protein binding,dynein light intermediate chain binding,nitric-oxide synthase regulator activity,disordered domain specific binding,enzyme binding	96	10.0352	8.96287	4.89551	175	15.7228	14.0372	7.74437	136	13.2541	11.9254	6.65045	2578	243.124	238.273	90.6165	2250	170.124	189.379	64.5965	2055	193.127	198.666	71.9485	19	1.66828	1.60074	1.13467	4	0.304735	0.304402	0.247837	18
SMED30002782	3.61419	1.85367	1.26101e-06	1.41554	0.50135	0.348642	-2.55323	-1.35232	0.000243148	2.55418	1.35286	0.000165966	---NA---	--NA--	--NA--	--NA--	8	0.916503	0.818571	0.407959	16	1.57544	1.40654	0.708057	9	0.961265	0.864904	0.440104	68	7.0282	6.88798	2.39019	68	5.63485	6.27261	1.95225	49	5.0468	5.19157	1.71556	9	0.866063	0.830997	0.537475	17	1.41939	1.41784	1.05331	13
SMED30002828	3.82294	1.93468	0	-8.15843	-3.02829	0	-31.1892	-4.96297	0	31.1937	4.96318	0	I2BP1_DANRERecName: Full=Interferon regulatory factor 2-binding protein 1; Short=IRF-2-binding protein 1; Short=IRF-2BP1	negative regulation of transcription by RNA polymerase II,immature B cell differentiation,positive regulation of transcription by RNA polymerase II,development of secondary female sexual characteristics	nucleoplasm,cytoplasm	RNA polymerase II regulatory region sequence-specific DNA binding,DNA-binding transcription repressor activity, RNA polymerase II-specific,DNA-binding transcription activator activity, RNA polymerase II-specific,transcription corepressor activity,protein binding,metal ion binding	119	3.27219	2.92255	6.06839	142	3.35598	2.99618	6.28401	114	2.9225	2.62953	5.57465	631	15.6536	15.3412	22.1796	896	17.8209	19.8379	25.7238	687	16.9834	17.4706	24.0528	12	0.277164	0.265942	0.716634	15	0.300602	0.300274	0.929389	11
SMED30002841	3.02796	1.59834	0	1.6148	0.691358	5.91077e-07	-1.87513	-0.906987	6.37973e-12	1.87502	0.906903	2.08068e-09	SYG_MOUSERecName: Full=Glycine--tRNA ligase; AltName: Full=Diadenosine tetraphosphate synthetase; Short=AP-4-A synthetase; AltName: Full=Glycyl-tRNA synthetase; Short=GlyRS	response to cadmium ion,DNA-templated transcription, termination,mitochondrial glycyl-tRNA aminoacylation,diadenosine tetraphosphate biosynthetic process	trans-Golgi network,extracellular exosome,endosome,mitochondrion,cytosol,axon	bis(5'-nucleosyl)-tetraphosphatase (asymmetrical) activity,identical protein binding,protein dimerization activity,glycine-tRNA ligase activity,ATP binding	423	9.86877	8.81425	21.5708	472	9.46463	8.44992	20.8877	422	9.17893	8.2588	20.636	1794	37.7604	37.007	63.059	2534	42.7621	47.602	72.7501	1845	38.6986	39.8087	64.5961	507	9.93559	9.53331	30.2778	649	11.0351	11.023	40.2116	623
SMED30002847	14.5311	3.86108	0	-7.59305	-2.92468	1.13293e-07	-110.336	-6.78576	0	110.555	6.78862	0	UN105_CAEELRecName: Full=Degenerin-like protein unc-105; AltName: Full=Uncoordinated protein 105	sodium ion transport	membrane	sodium channel activity	17	0.569457	0.508609	0.866913	41	1.18042	1.05386	1.8144	28	0.874434	0.786777	1.36921	762	23.0281	22.5687	26.7842	674	16.3306	18.1789	19.3503	473	14.2446	14.6532	16.5604	4	0.112547	0.10799	0.238878	3	0.073239	0.073159	0.185878	2
SMED30002849	2.8136	1.49242	0	1.46639	0.552272	0.00107029	-1.91872	-0.940146	2.59627e-09	1.91878	0.940191	2.70314e-08	SYM1_USTMARecName: Full=Protein SYM1	--NA--	integral component of membrane	--NA--	297	21.2487	18.9782	15.1455	371	22.8134	20.3675	16.4181	386	25.7467	23.1657	18.8756	1346	86.8787	85.1454	47.3118	1587	82.1265	91.4217	45.5621	1602	103.042	105.998	56.0883	463	27.8241	26.6975	27.6501	348	18.1453	18.1255	21.5618	477
SMED30002872	2.92873	1.55028	2.58182e-11	-5.98792	-2.58206	0	-17.537	-4.13233	0	17.5166	4.13065	0	tgs-1	--NA--	--NA--	--NA--	85	3.00661	2.68535	4.33456	215	6.53636	5.8356	9.51451	180	5.93592	5.34088	8.80207	527	16.8175	16.482	18.524	956	24.4594	27.2278	27.4464	674	21.4336	22.0484	23.5977	12	0.356536	0.3421	0.716634	24	0.618698	0.618022	1.48702	30
SMED30002894	109.409	6.77359	0	1.20176	0.265147	0.753865	-91.0407	-6.50844	0	91.1413	6.51003	0	FXI2A_XENLARecName: Full=Forkhead box protein I2-A; AltName: Full=XlFoxI2-A	visceral mesoderm-endoderm interaction involved in midgut development,insulin receptor signaling pathway,embryo development ending in birth or egg hatching,nervous system development,ectoderm development,positive regulation of transcription by RNA polymerase II,positive regulation of angiogenesis,determination of ventral identity,heart development,lymphangiogenesis,proteoglycan biosynthetic proce…	nuclear body,nucleolus	RNA polymerase II proximal promoter sequence-specific DNA binding,DNA binding, bending,DNA-binding transcription activator activity, RNA polymerase II-specific,chromatin DNA binding,identical protein binding	7	0.336112	0.300197	0.356964	4	0.165077	0.147379	0.177014	5	0.223827	0.20139	0.244502	783	33.9188	33.242	27.5224	1050	36.4674	40.5949	30.1451	919	39.6715	40.8095	32.1755	3	0.120996	0.116097	0.179158	8	0.279953	0.279647	0.495674	5
SMED30002898	18.1802	4.1843	0	2.71117	1.43891	4.34666e-11	-6.70568	-2.74538	0	6.70434	2.7451	0	RAE1L_HUMANRecName: Full=mRNA export factor; AltName: Full=Rae1 protein homolog; AltName: Full=mRNA-associated protein mrnp 41	negative regulation of metaphase/anaphase transition of cell cycle,transcription-dependent tethering of RNA polymerase II gene DNA at nuclear periphery,regulation of mitotic spindle organization,mRNA export from nucleus,negative regulation of chromosome separation,negative regulation of nuclear division,spindle assembly checkpoint,viral process,cellular response to organic cyclic compound	kinetochore,fibrillar center,nuclear pore,mitotic spindle pole,cytoplasm,nuclear periphery	RNA binding,protein binding	42	1.83022	1.63465	2.14178	45	1.68541	1.50471	1.99141	34	1.3813	1.24284	1.66261	998	39.2352	38.4524	35.0796	1403	44.2222	49.2274	40.2795	1012	39.647	40.7843	35.4316	108	3.95312	3.79307	6.4497	76	2.41366	2.41102	4.7089	90
SMED30002950	3.93519	1.97643	9.37841e-12	1.53058	0.614074	0.0824559	-2.57105	-1.36236	1.19431e-06	2.57321	1.36357	7.47337e-07	SPB4_KLULARecName: Full=ATP-dependent rRNA helicase SPB4	ribosome biogenesis,cellular process	nuclear lumen	nucleic acid binding,ATP binding	35	4.0097	3.58125	1.78482	19	1.87084	1.67026	0.840818	27	2.8838	2.59471	1.32031	125	12.9195	12.6617	4.39374	208	17.236	19.1868	5.97159	164	16.8913	17.3759	5.74187	38	3.65671	3.50865	2.26934	30	2.50481	2.50207	1.85878	36
SMED30002979	21.3625	4.41701	0	4.40247	2.13831	0	-4.8524	-2.2787	0	4.85233	2.27868	0	ZFP26_MOUSERecName: Full=Zinc finger protein 26; Short=Zfp-26; AltName: Full=Protein mKR3	regulation of transcription, DNA-templated,negative regulation of cellular process,developmental process	--NA--	DNA binding,DNA-binding transcription factor activity	460	12.3394	11.0209	23.4576	551	12.7036	11.3416	24.3837	430	10.7538	9.67577	21.0272	13628	329.807	323.227	479.023	19735	382.915	426.254	566.583	14288	344.575	354.459	500.243	1724	38.8451	37.2723	102.956	1888	36.9102	36.8699	116.979	1676
SMED30002999	36.4812	5.18908	6.86143e-07	4.30246	2.10516	0.0994582	-8.47916	-3.08392	1.92793e-07	8.49643	3.08686	1.60871e-07	---NA---	--NA--	--NA--	--NA--	0	0	0	0	2	0.0596258	0.0532333	0.0885071	0	0	0	0	40	1.25175	1.22677	1.406	53	1.32975	1.48026	1.52161	38	1.18502	1.21901	1.33043	4	0.116544	0.111825	0.238878	1	0.0252798	0.0252522	0.0619593	3
SMED30003010	2.70901	1.43777	0	-29.9383	-4.90392	0	-81.1031	-6.34169	0	81.1922	6.34327	0	---NA---	--NA--	--NA--	--NA--	272	35.3863	31.6052	13.8706	320	35.7812	31.9451	14.1611	283	34.3249	30.8841	13.8388	1148	134.741	132.053	40.3521	1234	116.121	129.264	35.4276	1244	145.5	149.674	43.5542	10	1.09277	1.04853	0.597195	6	0.568888	0.568266	0.371756	8
SMED30003066	2.18608	1.12835	1.07548e-15	-6.02592	-2.59118	0	-13.1732	-3.71953	0	13.1728	3.71949	0	NEK9_HUMANRecName: Full=Serine/threonine-protein kinase Nek9; AltName: Full=Nercc1 kinase; AltName: Full=Never in mitosis A-related kinase 9; Short=NimA-related protein kinase 9; AltName: Full=NimA-related kinase 8; Short=Nek8	multicellular organism growth,determination of heart left/right asymmetry,mitotic nuclear envelope disassembly,positive regulation of endocytosis,regulation of organelle organization,neuron projection morphogenesis,epithelium development,cortical microtubule organization,protein phosphorylation,negative regulation of DNA binding,blastocyst development,regulation of cellular macromolecule biosynth…	condensed nuclear chromosome,pericentriolar material,ciliary part,cytosol,spindle pole,midbody	ATP binding,manganese ion binding,protein kinase binding,protein serine/threonine kinase activity,14-3-3 protein binding	319	6.79614	6.06994	16.2674	404	7.39762	6.60451	17.8784	370	7.34903	6.61233	18.0931	1038	19.9508	19.5528	36.4856	1576	24.2861	27.0348	45.2463	1087	20.8199	21.4171	38.0574	43	0.76949	0.738335	2.56794	50	0.776337	0.775489	3.09796	58
SMED30003087	2.73934	1.45383	0	-6.82256	-2.77031	0	-18.6893	-4.22414	0	18.6935	4.22446	0	FUCTA_DROMERecName: Full=Glycoprotein 3-alpha-L-fucosyltransferase A; AltName: Full=Core alpha-(1,3)-fucosyltransferase	carbohydrate biosynthetic process,protein glycosylation,nervous system development,N-glycan fucosylation,immune system process	membrane,Golgi medial cisterna	glycoprotein 3-alpha-L-fucosyltransferase activity,1,3-alpha-L-fucosidase activity	181	6.0143	5.37165	9.23007	258	7.36826	6.57831	11.4174	210	6.50553	5.85339	10.2691	848	25.4211	24.9139	29.8071	1030	24.7556	27.5575	29.5709	856	25.5715	26.3051	29.9698	24	0.669855	0.642734	1.43327	29	0.702285	0.701518	1.79682	26
SMED30003098	2.65372	1.40802	8.68238e-14	1.39923	0.484636	0.0234931	-1.89655	-0.92338	8.67107e-07	1.89611	0.923045	2.44959e-06	FBXW7_BOVINRecName: Full=F-box/WD repeat-containing protein 7; AltName: Full=F-box and WD-40 domain-containing protein 7	negative regulation of growth,mitotic cell cycle process,regulation of cell cycle phase transition,microtubule-based process,positive regulation of ubiquitin-protein transferase activity,negative regulation of osteoclast development,sister chromatid cohesion,positive regulation of oxidative stress-induced neuron intrinsic apoptotic signaling pathway,regulation of Notch signaling pathway,trachea d…	Golgi apparatus,SCF ubiquitin ligase complex,axon,Parkin-FBXW7-Cul1 ubiquitin ligase complex,nucleolus,endoplasmic reticulum,cytoskeleton,perinuclear region of cytoplasm,mitochondrion	ubiquitin protein ligase binding,cyclin binding,heterocyclic compound binding,phosphothreonine residue binding,ubiquitin-protein transferase activator activity,identical protein binding,ubiquitin-protein transferase activity,organic cyclic compound binding,protein binding, bridging	102	3.67816	3.28513	5.20148	137	4.2461	3.79087	6.06274	108	3.63087	3.2669	5.28124	470	15.2904	14.9854	16.5205	609	15.8846	17.6825	17.4841	348	11.282	11.6056	12.184	123	3.72562	3.57477	7.34549	130	3.41651	3.41278	8.05471	152
SMED30003118	2.53197	1.34026	0	-13.4054	-3.74474	0	-33.9421	-5.085	0	33.9394	5.08489	0	---NA---	--NA--	--NA--	--NA--	513	20.1487	17.9958	26.1604	598	20.1869	18.0227	26.4636	501	18.3453	16.5063	24.4991	1845	65.376	64.0717	64.8516	2603	73.9493	82.3191	74.731	1867	65.9252	67.8162	65.3663	32	1.05571	1.01296	1.91102	36	1.03049	1.02936	2.23053	32
SMED30003149	2.09426	1.06644	0.00702411	-1.47004	-0.555859	0.311522	-3.07865	-1.6223	0.000108549	3.07531	1.62073	0.000147929	CGG triplet repeat-binding protein 1	--NA--	--NA--	--NA--	17	0.378223	0.337809	0.866913	13	0.248589	0.221937	0.575296	16	0.331876	0.298608	0.782406	44	0.883169	0.865549	1.5466	74	1.19086	1.32564	2.12451	33	0.66007	0.679004	1.15538	7	0.130816	0.125519	0.418036	8	0.129717	0.129576	0.495674	11
SMED30003162	3.40665	1.76835	0	1.18323	0.242731	0.147528	-2.87911	-1.52562	0	2.87889	1.52551	0	CAF1B_CHICKRecName: Full=Chromatin assembly factor 1 subunit B; Short=CAF-1 subunit B; AltName: Full=Chromatin assembly factor I p60 subunit; Short=CAF-I 60 kDa subunit; Short=CAF-I p60	DNA repair,DNA recombination,DNA replication-dependent nucleosome assembly,chromatin remodeling,regulation of transcription, DNA-templated,multicellular organism development,anatomical structure morphogenesis,tissue development,cell differentiation,heterochromatin organization	nuclear chromatin,nucleoplasm,cytoplasm,CAF-1 complex	protein binding	247	8.30495	7.41753	12.5957	262	7.57147	6.75972	11.5944	226	7.08443	6.37426	11.0515	1104	33.4889	32.8207	38.8055	1578	38.3775	42.7211	45.3037	1191	36.0021	37.0348	41.6986	221	6.24159	5.98888	13.198	247	6.05265	6.04604	15.3039	259
SMED30003202	1599.25	10.6432	0	2.76691	1.46827	0.309358	-577.992	-9.17491	0	579.939	9.17976	0	IF4A_CHAGBRecName: Full=ATP-dependent RNA helicase eIF4A; AltName: Full=Eukaryotic initiation factor 4A; Short=eIF-4A; AltName: Full=Translation initiation factor 1	negative regulation of RNA-directed 5'-3' RNA polymerase activity,cytoplasmic translational initiation,regulation of translational initiation,cellular response to leukemia inhibitory factor,viral process	perinuclear region of cytoplasm,eukaryotic translation initiation factor 4F complex,cytosol	RNA cap binding,ATP-dependent RNA helicase activity,translation initiation factor activity,ATP binding,protein binding,double-stranded RNA binding	1	0.0405816	0.0362452	0.0509949	0	0	0	0	1	0.0378343	0.0340416	0.0489004	1856	67.9514	66.5957	65.2383	2205	64.7242	72.0498	63.3046	1702	62.0962	63.8774	59.5894	3	0.102262	0.0981213	0.179158	2	0.0591517	0.0590871	0.123919	0
SMED30003213	2.85679	1.5144	6.99559e-06	-1.16843	-0.224575	0.714536	-3.33797	-1.73897	1.19632e-06	3.33956	1.73966	1.2761e-06	HELQ_MOUSERecName: Full=Helicase POLQ-like; AltName: Full=Mus308-like helicase; AltName: Full=POLQ-like helicase	--NA--	--NA--	--NA--	18	1.76485	1.57627	0.917907	16	1.34833	1.20377	0.708057	11	1.00551	0.904712	0.537904	61	5.39582	5.28817	2.14415	79	5.60264	6.23676	2.26806	59	5.20074	5.34991	2.06567	12	0.988281	0.948267	0.716634	9	0.643113	0.64241	0.557633	11
SMED30003224	2.69913	1.43249	0	1.68486	0.752626	1.30433e-07	-1.60199	-0.679866	6.94545e-07	1.60195	0.679831	2.06067e-05	CNO11_RATRecName: Full=CCR4-NOT transcription complex subunit 11	negative regulation of gene expression,regulation of cellular process	cytoplasm,CCR4-NOT complex	protein binding	299	12.1156	10.821	15.2475	302	10.5177	9.39005	13.3646	325	12.2776	11.0468	15.8926	1087	39.7369	38.9441	38.208	1539	45.1067	50.212	44.184	1239	45.1358	46.4305	43.3791	418	14.227	13.6509	24.9627	400	11.8125	11.7996	24.7837	488
SMED30003242	3.39667	1.76412	0	-1.01933	-0.027617	0.955918	-3.46231	-1.79174	0	3.4624	1.79177	0	WDR3_MOUSERecName: Full=WD repeat-containing protein 3	maturation of SSU-rRNA from tricistronic rRNA transcript (SSU-rRNA, 5.8S rRNA, LSU-rRNA),response to external stimulus,negative regulation of cellular metabolic process,filamentous growth of a population of unicellular organisms,symbiont process,regulation of nitrogen compound metabolic process,regulation of macromolecule metabolic process,cellular response to chemical stimulus,regulation of prim…	endomembrane system,nuclear lumen,intracellular non-membrane-bounded organelle,cytoplasmic part	nucleic acid binding,protein binding	234	4.29693	3.83778	11.9328	251	3.96146	3.53675	11.1076	251	4.29707	3.86632	12.274	1200	19.8799	19.4833	42.1799	1510	20.0562	22.3262	43.3515	1146	18.9192	19.4619	40.1231	205	3.16198	3.03396	12.2425	185	2.47584	2.47314	11.4625	213
SMED30003268	2.40649	1.26693	3.52565e-13	-1.07481	-0.10408	0.711654	-2.58651	-1.37101	3.69467e-15	2.58666	1.37109	1.3813e-14	TM246_HUMANRecName: Full=Transmembrane protein 246	--NA--	--NA--	--NA--	236	9.92974	8.8687	12.0348	223	8.06435	7.19977	9.86854	267	10.4735	9.42364	13.0564	843	31.9996	31.3612	29.6314	954	29.0338	32.3199	27.3889	892	33.7417	34.7096	31.2302	204	7.20973	6.91782	12.1828	136	4.17036	4.1658	8.42646	226
SMED30003301	5.1049	2.35188	0	1.73977	0.798894	6.64328e-06	-2.93424	-1.55299	0	2.93291	1.55233	0	RTTN_MOUSERecName: Full=Rotatin	cilium organization	centrosome,ciliary basal body	--NA--	101	0.824856	0.736717	5.15048	123	0.863377	0.770814	5.44319	110	0.837541	0.753583	5.37904	768	5.65861	5.54571	26.9951	1036	6.11992	6.81259	29.7431	826	6.06476	6.23872	28.9194	178	1.22107	1.17163	10.6301	137	0.815429	0.814538	8.48842	170
SMED30003330	2.53447	1.34169	1.72379e-08	-4.65915	-2.22007	8.15895e-11	-11.8085	-3.56175	0	11.8146	3.5625	0	ANK1_HUMANRecName: Full=Ankyrin-1; Short=ANK-1; AltName: Full=Ankyrin-R; AltName: Full=Erythrocyte ankyrin	cytoskeleton organization,positive regulation of calcium ion transport,animal organ development,positive regulation of potassium ion transport,plasma membrane organization,regulation of developmental process,negative regulation of transcription, DNA-templated,positive regulation of multicellular organismal process,histone methylation,regulation of cell cycle,cardiac muscle cell action potential i…	sarcolemma,A band,cell-cell junction,basolateral plasma membrane,nucleoplasm,postsynapse,main axon,cytoskeleton,endomembrane system	molecular function regulator,histone-lysine N-methyltransferase activity,cytoskeletal protein binding,protein binding, bridging,enzyme binding	68	2.15809	1.92749	3.46765	64	1.74574	1.55857	2.83223	54	1.59776	1.43759	2.64062	233	6.67125	6.53815	8.18993	285	6.54235	7.28283	8.18223	209	5.96324	6.1343	7.31739	13	0.34655	0.332519	0.776353	9	0.208167	0.207939	0.557633	11
SMED30003333	8.25388	3.04507	0	2.04382	1.03127	0.00029707	-4.03845	-2.0138	0	4.03892	2.01397	0	RS14_HUMANRecName: Full=40S ribosomal protein S14; AltName: Full=Small ribosomal subunit protein uS11	cytoplasmic translation,ribosomal small subunit assembly,regulation of translation,negative regulation of transcription by RNA polymerase II,maturation of SSU-rRNA from tricistronic rRNA transcript (SSU-rRNA, 5.8S rRNA, LSU-rRNA),SRP-dependent cotranslational protein targeting to membrane,erythrocyte differentiation,nuclear-transcribed mRNA catabolic process, nonsense-mediated decay,rRNA methylat…	postsynaptic density,small-subunit processome,cytosolic small ribosomal subunit,nucleolus,vacuolar membrane,plasma membrane,nucleoplasm,polysomal ribosome,chloroplast,plasmodesma	small ribosomal subunit rRNA binding,translation regulator activity,protein binding,mRNA 5'-UTR binding,structural constituent of ribosome	22	1.86151	1.6626	1.12189	31	2.25446	2.01276	1.37186	26	2.05104	1.84543	1.27141	318	24.2751	23.7908	11.1777	376	23.0123	25.6169	10.7948	313	23.8102	24.4932	10.9586	40	2.84293	2.72782	2.38878	47	2.89834	2.89517	2.91209	48
SMED30003344	6.23207	2.63971	5.83337e-07	-4.28169	-2.09818	0.0836934	-26.6838	-4.73789	3.34867e-06	26.8829	4.74862	3.5511e-06	---NA---	--NA--	--NA--	--NA--	3	0.229943	0.205373	0.152985	6	0.395265	0.352889	0.265521	3	0.214376	0.192886	0.146701	35	2.42024	2.37195	1.23025	51	2.82747	3.14749	1.46419	32	2.20508	2.26834	1.12037	1	0.0643816	0.0617749	0.0597195	0	0	0	0	1
SMED30003421	4.07	2.02503	8.46641e-06	-1.48896	-0.574309	0.476986	-6.06008	-2.59934	1.09018e-06	6.06894	2.60144	1.60785e-06	---NA---	--NA--	--NA--	--NA--	3	0.173509	0.154969	0.152985	8	0.397676	0.355041	0.354028	9	0.485289	0.436641	0.440104	35	1.82625	1.78982	1.23025	49	2.04987	2.28188	1.40677	43	2.23587	2.3	1.50549	2	0.0971615	0.0932275	0.119439	8	0.33721	0.336841	0.495674	1
SMED30003443	2.09015	1.0636	2.723e-14	-2.04497	-1.03208	7.83346e-12	-4.27429	-2.09568	0	4.27364	2.09546	0	ALE1_SCHPORecName: Full=Lysophospholipid acyltransferase; Short=LPLAT; AltName: Full=1-acyl-sn-glycerol-3-phosphate acyltransferase; Short=AGPAT; AltName: Full=Lysophosphatidic acid acyltransferase; Short=LPAAT; AltName: Full=Lysophosphatidylcholine acyltransferase; Short=LPCAT; AltName: Full=Lysophosphatidylethanolamine acyltransferase; Short=LPEAT	triglyceride metabolic process,multicellular organism development,glycerophospholipid biosynthetic process,organonitrogen compound metabolic process	endoplasmic reticulum,membrane	O-acyltransferase activity,lysophosphatidic acid acyltransferase activity	417	16.7957	15.001	21.2649	457	15.8203	14.1242	20.2239	416	15.6211	14.0552	20.3426	1139	41.3882	40.5624	40.0358	1692	49.2936	54.8728	48.5766	1339	48.4862	49.877	46.8803	175	5.92055	5.68083	10.4509	155	4.5499	4.54492	9.60369	197
SMED30003472	7.43405	2.89415	0	1.87189	0.904497	3.20599e-06	-3.97141	-1.98965	0	3.9713	1.98961	0	POP1_HUMANRecName: Full=Ribonucleases P/MRP protein subunit POP1; Short=hPOP1	tRNA 5'-leader removal	ribonuclease MRP complex,nucleolar ribonuclease P complex	binding,hydrolase activity	84	1.81403	1.6202	4.28357	130	2.41295	2.15426	5.75296	91	1.83216	1.6485	4.44994	1107	21.5678	21.1375	38.911	1527	23.8526	26.5522	43.8395	881	17.1048	17.5955	30.8451	168	3.04746	2.92408	10.0329	156	2.45527	2.45259	9.66565	150
SMED30003542	2.53233	1.34046	0	-1.16209	-0.216719	0.125815	-2.94279	-1.55718	0	2.94284	1.55721	0	UBE2H_HUMANRecName: Full=Ubiquitin-conjugating enzyme E2 H; AltName: Full=(E3-independent) E2 ubiquitin-conjugating enzyme H; AltName: Full=E2 ubiquitin-conjugating enzyme H; AltName: Full=UbcH2; AltName: Full=Ubiquitin carrier protein H; AltName: Full=Ubiquitin-conjugating enzyme E2-20K; AltName: Full=Ubiquitin-protein ligase H	peptidoglycan recognition protein signaling pathway,regulation of histone ubiquitination,negative regulation of gluconeogenesis,positive regulation of NF-kappaB transcription factor activity,axon target recognition,synaptic growth at neuromuscular junction,positive regulation of ubiquitin-protein transferase activity,response to anesthetic,positive regulation of DNA repair,synapse maturation,phot…	cytosol,ubiquitin ligase complex,fibrillar center,UBC13-UEV1A complex,UBC13-MMS2 complex,perinuclear region of cytoplasm	ubiquitin conjugating enzyme binding,ubiquitin protein ligase binding,ubiquitin protein ligase activity,ubiquitin conjugating enzyme activity,ATP binding,ubiquitin binding	343	18.6155	16.6264	17.4912	416	19.405	17.3246	18.4095	376	19.0251	17.1179	18.3865	1394	68.2552	66.8934	48.999	1734	68.0707	75.7751	49.7824	1302	63.5286	65.3508	45.5849	282	12.8556	12.3351	16.8409	247	9.76984	9.75916	15.3039	286
SMED30003583	6.17672	2.62684	0	1.4028	0.488309	0.00630543	-4.40314	-2.13853	0	4.40247	2.13831	0	TAF6_DROMERecName: Full=Transcription initiation factor TFIID subunit 6; AltName: Full=TAFII-60; AltName: Full=TAFII-62; AltName: Full=Transcription initiation factor TFIID 62 kDa subunit; Short=p62	cellular component organization,transcription initiation from RNA polymerase II promoter,regulation of transcription by RNA polymerase II	transcription factor TFIID complex,SLIK (SAGA-like) complex,SAGA complex	DNA-binding transcription factor activity,protein binding	142	4.64939	4.15259	7.24127	137	3.85538	3.44204	6.06274	127	3.87676	3.48814	6.21035	1150	33.9702	33.2924	40.4224	1640	38.8402	43.2362	47.0837	1106	32.5567	33.4905	38.7226	168	4.62041	4.43334	10.0329	148	3.53166	3.5278	9.16997	160
SMED30003633	316.089	8.30419	0.00292946	12.0037	3.58541	0.273252	-26.3326	-4.71878	4.85371e-08	26.4703	4.7263	4.7198e-08	RPN1_SCHPORecName: Full=26S proteasome regulatory subunit rpn1; AltName: Full=19S regulatory cap region of 26S protease subunit 2; AltName: Full=Proteasome non-ATPase subunit mts4	protein deubiquitination,regulation of protein catabolic process,positive regulation of mitotic metaphase/anaphase transition,neutrophil degranulation,post-translational protein modification,hyperosmotic response,ubiquitin-dependent protein catabolic process	proteasome regulatory particle, base subcomplex,extracellular region,ficolin-1-rich granule lumen,nucleoplasm,secretory granule lumen,proteasome storage granule	endopeptidase activity,enzyme regulator activity,protein binding, bridging	0	0	0	0	0	0	0	0	0	0	0	0	59	8.21828	8.05432	2.07385	71	7.92912	8.82656	2.03838	36	4.99708	5.14042	1.26041	1	0.129688	0.124437	0.0597195	2	0.225049	0.224803	0.123919	0
SMED30003655	4.14477	2.05129	8.53846e-07	1.11174	0.152817	0.899169	-3.72819	-1.89847	6.04692e-06	3.73285	1.90028	5.61963e-06	---NA---	--NA--	--NA--	--NA--	5	0.264419	0.236165	0.254974	11	0.499982	0.446379	0.486789	10	0.493037	0.443613	0.489004	69	3.29203	3.22635	2.42534	48	1.83609	2.0439	1.37806	49	2.32968	2.3965	1.71556	8	0.355366	0.340978	0.477756	8	0.308334	0.307997	0.495674	8
SMED30003674	2.10116	1.07119	2.36265e-11	-1.03644	-0.0516379	0.901813	-2.17773	-1.12283	2.54967e-12	2.17785	1.12291	1.41784e-10	YFE9_SCHPORecName: Full=Uncharacterized exonuclease C637.09	generation of mature 3'-end of 5S rRNA generated by RNA polymerase III,U5 snRNA 3'-end processing,exonucleolytic trimming to generate mature 3'-end of 5.8S rRNA from tricistronic rRNA transcript (SSU-rRNA, 5.8S rRNA, LSU-rRNA),tRNA 3'-trailer cleavage, exonucleolytic,response to stimulus	nuclear body	nucleic acid binding,3'-5'-exoribonuclease activity	193	5.40661	4.8289	9.84201	273	6.57309	5.86838	12.0812	242	6.32034	5.68676	11.8339	724	18.2978	17.9327	25.4485	904	18.3175	20.3907	25.9535	663	16.6978	17.1767	23.2126	146	3.43545	3.29636	8.71904	215	4.3895	4.38471	13.3212	209
SMED30003701	2.69612	1.43088	0	1.58997	0.669	0.000119744	-1.6957	-0.761884	6.79987e-06	1.69579	0.761961	1.91276e-05	---NA---	--NA--	--NA--	--NA--	413	31.9748	28.5581	21.0609	515	34.2691	30.5951	22.7906	534	38.5439	34.6801	26.1128	1949	136.132	133.416	68.5072	1934	108.304	120.562	55.5243	2115	147.212	151.435	74.0491	703	45.7168	43.8658	41.9828	493	27.8172	27.7868	30.5459	741
SMED30003736	4.10818	2.0385	0	-4.91045	-2.29586	0	-20.173	-4.33436	0	20.1246	4.33089	0	SSBP3_RATRecName: Full=Single-stranded DNA-binding protein 3; AltName: Full=Sequence-specific single-stranded-DNA-binding protein	hematopoietic progenitor cell differentiation,synapse assembly,positive regulation of cell proliferation,negative regulation of gene expression,prechordal plate formation,midbrain-hindbrain boundary initiation,positive regulation of transcription by RNA polymerase II,branching morphogenesis of a nerve,head morphogenesis,protein-containing complex assembly,regulation of protein localization to syn…	nucleus,cytoplasm,protein-containing complex	RNA polymerase II proximal promoter sequence-specific DNA binding,DNA-binding transcription activator activity, RNA polymerase II-specific,single-stranded DNA binding,protein binding	308	10.4872	9.36662	15.7064	388	11.3548	10.1375	17.1704	351	11.1423	10.0253	17.164	2020	62.0516	60.8135	71.0029	2776	68.3689	76.107	79.6978	1863	57.0294	58.6653	65.2263	75	2.14503	2.05818	4.47896	62	1.53855	1.53686	3.84147	40
SMED30003765	2.4717	1.30551	0	-1.10909	-0.149383	0.394334	-2.74135	-1.45489	0	2.74113	1.45477	0	ODR4_XENLARecName: Full=Protein odr-4 homolog	--NA--	--NA--	--NA--	595	20.2466	18.0831	30.3419	730	21.3499	19.061	32.3051	653	20.7159	18.6393	31.932	2116	64.9594	63.6633	74.3772	3167	77.9493	86.7717	90.9232	2284	69.8727	71.8769	79.9661	445	12.7191	12.2042	26.5752	512	12.6974	12.6835	31.7231	532
SMED30003848	23.4306	4.55032	0	2.76255	1.466	0	-8.48148	-3.08432	0	8.48206	3.08441	0	CDK1_ORYLURecName: Full=Cyclin-dependent kinase 1; Short=CDK1; AltName: Full=Cell division control protein 2 homolog; AltName: Full=Cell division protein kinase 1; AltName: Full=p34 protein kinase	positive regulation of cardiac muscle cell proliferation,mitotic G2 DNA damage checkpoint,centrosome cycle,response to axon injury,activation of MAPK activity,embryonic development via the syncytial blastoderm,ovarian follicle cell development,protein localization to kinetochore,regulation of aggregate size involved in sorocarp development,positive regulation of G2/M transition of mitotic cell cy…	endoplasmic reticulum membrane,cyclin B1-CDK1 complex,cytosol,spindle microtubule,mitochondrial matrix,midbody,nucleoplasm,mitotic spindle,centrosome	Hsp70 protein binding,protein kinase binding,RNA polymerase II CTD heptapeptide repeat kinase activity,calmodulin binding,cyclin binding,ATP binding,histone kinase activity,chromatin binding,cyclin-dependent protein serine/threonine kinase activity	86	4.08196	3.64579	4.38556	96	3.91634	3.49647	4.24834	82	3.62862	3.26487	4.00983	2702	115.704	113.395	94.9751	3798	130.393	145.151	109.039	3060	130.577	134.323	107.135	182	7.25612	6.96233	10.8689	198	6.84927	6.84178	12.2679	230
SMED30003855	2.69469	1.43012	0.00039452	1.03644	0.0516302	0.979174	-2.59996	-1.37849	0.000737232	2.60043	1.37875	0.000676289	Putative uncharacterized transposon-derived protein F54H12.3-like Protein	DNA integration	--NA--	nucleic acid binding	13	0.466282	0.416457	0.662933	16	0.493246	0.440365	0.708057	7	0.234078	0.210613	0.342303	43	1.39144	1.36368	1.51145	69	1.79013	1.99274	1.98096	39	1.25761	1.29368	1.36545	15	0.451918	0.43362	0.895792	9	0.235264	0.235007	0.557633	7
SMED30003867	15.4287	3.94755	0	-8.66339	-3.11493	0.000515885	-133.665	-7.06248	0	134.379	7.07016	0	5HTR_LYMSTRecName: Full=5-hydroxytryptamine receptor; Short=5-HT receptor; AltName: Full=Serotonin receptor	male courtship behavior, proboscis-mediated licking,exploration behavior,adenylate cyclase-inhibiting serotonin receptor signaling pathway,regulation of serotonin secretion,inter-male aggressive behavior,entrainment of circadian clock,phospholipase C-activating serotonin receptor signaling pathway,positive regulation of microtubule depolymerization,serotonin metabolic process,regulation of feedin…	axon hillock,integral component of presynaptic membrane,GABA-ergic synapse	drug binding,G-protein alpha-subunit binding,receptor-receptor interaction,G protein-coupled serotonin receptor activity,serotonin binding	12	0.360402	0.321892	0.611938	12	0.309761	0.276551	0.531043	11	0.308004	0.277128	0.537904	261	7.07194	6.93084	9.17413	324	7.03851	7.83515	9.3019	254	6.8583	7.05503	8.8929	2	0.0504544	0.0484116	0.119439	0	0	0	0	1
SMED30003927	4.09731	2.03468	0	-1.37647	-0.460975	0.00481769	-5.63984	-2.49565	0	5.63971	2.49562	0	PISD_CRIGRRecName: Full=Phosphatidylserine decarboxylase proenzyme, mitochondrial; Contains: RecName: Full=Phosphatidylserine decarboxylase beta chain; Contains: RecName: Full=Phosphatidylserine decarboxylase alpha chain; Flags: Precursor	filamentous growth of a population of unicellular organisms,positive regulation of cellular process,response to neutral pH,glycerophospholipid biosynthetic process,response to starvation,cellular response to stimulus,organonitrogen compound biosynthetic process	nucleus,integral component of membrane,endomembrane system,mitochondrial inner membrane	phosphatidylserine decarboxylase activity	589	17.8897	15.9782	30.036	523	13.653	12.1893	23.1446	526	14.8947	13.4016	25.7216	3450	94.5365	92.6504	121.267	4039	88.7344	98.7776	115.958	2916	79.6256	81.9097	102.093	316	8.06193	7.73551	18.8713	309	6.84	6.83253	19.1454	374
SMED30003936	8.5456	3.09518	0	-1.3629	-0.446681	0.20203	-11.6468	-3.54186	0	11.6503	3.54229	0	transmembrane protein FAM155A-like	--NA--	--NA--	--NA--	25	1.10921	0.990684	1.27487	37	1.41095	1.25969	1.63738	33	1.36503	1.2282	1.61371	391	15.651	15.3387	13.7436	454	14.5699	16.219	13.0341	407	16.2347	16.7004	14.2496	20	0.745359	0.715181	1.19439	17	0.549706	0.549105	1.05331	21
SMED30003945	2.65284	1.40754	7.25722e-15	1.61081	0.68779	0.000414848	-1.64689	-0.719747	6.77956e-05	1.64603	0.718994	7.85429e-05	---NA---	--NA--	--NA--	--NA--	87	5.60493	5.00602	4.43655	137	7.58595	6.77266	6.06274	132	7.92832	7.13356	6.45485	448	26.0388	25.5192	15.7472	505	23.5327	26.1962	14.4983	493	28.5545	29.3735	17.2606	158	8.55009	8.20391	9.43567	144	6.76117	6.75378	8.92213	176
SMED30003972	2.05124	1.0365	0.00202582	-1.05693	-0.0798861	0.955918	-2.16803	-1.11638	0.000927616	2.16849	1.11669	0.00135474	uncharacterized protein LOC110239006	--NA--	--NA--	--NA--	32	2.83723	2.53406	1.63184	22	1.67651	1.49677	0.973578	22	1.81854	1.63624	1.07581	89	7.11911	6.97707	3.12834	94	6.02839	6.7107	2.6987	59	4.70297	4.83788	2.06567	28	2.08528	2.00085	1.67214	15	0.969269	0.968209	0.929389	17
SMED30003973	1895.7	10.8885	5.08474e-05	47.2303	5.56164	0.0521215	-40.1375	-5.32688	0	40.1912	5.32881	0	PRS6A_MOUSERecName: Full=26S proteasome regulatory subunit 6A; AltName: Full=26S proteasome AAA-ATPase subunit RPT5; AltName: Full=Proteasome 26S subunit ATPase 3; AltName: Full=Tat-binding protein 1; Short=TBP-1	pollen development,embryo sac development,positive regulation of proteasomal protein catabolic process,post-translational protein modification,modulation by host of viral transcription,blastocyst development,proteasome regulatory particle assembly,glucose mediated signaling pathway,protein deubiquitination,neutrophil degranulation,negative regulation of neuron death,protein folding,positive regul…	proteasome regulatory particle, base subcomplex,P-body,extracellular region,ficolin-1-rich granule lumen,nucleoplasm,cytosol,plasma membrane,perinuclear region of cytoplasm,secretory granule lumen	ATP binding,TBP-class protein binding,proteasome-activating ATPase activity,identical protein binding,ubiquitin protein ligase binding	0	0	0	0	0	0	0	0	0	0	0	0	308	11.5023	11.2728	10.8262	390	11.6771	12.9988	11.1967	294	10.9412	11.2551	10.2934	6	0.20862	0.200173	0.358317	4	0.120673	0.120541	0.247837	3
SMED30004016	2.40648	1.26692	0	1.44748	0.533541	0.001642	-1.66253	-0.733384	2.12525e-06	1.66257	0.733413	2.69958e-05	PPIL4_HUMANRecName: Full=Peptidyl-prolyl cis-trans isomerase-like 4; Short=PPIase; AltName: Full=Cyclophilin-like protein PPIL4; AltName: Full=Rotamase PPIL4	positive regulation of vulval development,positive regulation of histone H3-K79 dimethylation,positive regulation of phosphorylation of RNA polymerase II C-terminal domain serine 2 residues,positive regulation of oocyte development,positive regulation of RNA splicing,positive regulation of histone H3-K4 trimethylation,protein peptidyl-prolyl isomerization,positive regulation of developmental grow…	nucleoplasm,nuclear chromatin,transcriptionally active chromatin,cytosol	RNA polymerase II complex binding,peptidyl-prolyl cis-trans isomerase activity,RNA binding	143	5.07154	4.52963	7.29226	186	5.66964	5.0618	8.23116	176	5.81934	5.23598	8.60647	557	17.8218	17.4662	19.5785	745	19.1113	21.2743	21.3886	571	18.2061	18.7283	19.9915	206	6.13669	5.88823	12.3022	215	5.55714	5.55107	13.3212	189
SMED30004093	6.58191	2.71851	1.52875e-09	-2.24005	-1.16353	0.130763	-14.7438	-3.88204	1.05443e-10	14.7496	3.8826	2.35237e-11	ZN260_MOUSERecName: Full=Zinc finger protein 260; Short=Zfp-260	--NA--	--NA--	nucleic acid binding	13	1.06966	0.955365	0.662933	4	0.28288	0.252552	0.177014	5	0.383557	0.345108	0.244502	66	4.89936	4.80161	2.3199	68	4.04708	4.50514	1.95225	91	6.73165	6.92474	3.18604	1	0.0691141	0.0663157	0.0597195	3	0.179901	0.179704	0.185878	4
SMED30004123	2.35664	1.23673	3.21915e-14	1.11774	0.160587	0.490508	-2.10839	-1.07614	4.10192e-11	2.10801	1.07588	7.00142e-10	SNRK_MOUSERecName: Full=SNF-related serine/threonine-protein kinase; AltName: Full=SNF1-related kinase	positive regulation of protein binding,negative regulation of gluconeogenesis,positive regulation of cilium assembly,polarity specification of anterior/posterior axis,entrainment of circadian clock by photoperiod,positive regulation of neuron projection development,cardiac muscle cell differentiation,positive regulation of protein localization to centrosome,peptidyl-serine autophosphorylation,emb…	lateral plasma membrane,gamma-tubulin complex,dendrite,cytosol,actin filament,midbody,basal cortex,nucleoplasm,microtubule bundle,ciliary basal body,centrosome	cAMP response element binding protein binding,phosphatidylinositol-4,5-bisphosphate binding,phosphatidylserine binding,protein kinase binding,histone deacetylase binding,protein serine/threonine kinase activity,tau-protein kinase activity,ubiquitin protein ligase binding,protein N-terminus binding,myosin II tail binding,protein kinase activator activity,magnesium ion binding,ATP binding,phosphati…	148	2.34366	2.09323	7.54724	178	2.42266	2.16292	7.87713	137	2.0226	1.81985	6.69935	523	7.47182	7.32274	18.3834	691	7.91481	8.81062	19.8383	471	6.70549	6.89783	16.4904	133	1.76908	1.69745	7.94269	147	1.69652	1.69467	9.10801	152
SMED30004149	2.86601	1.51904	0	-10.2294	-3.35466	0	-29.3177	-4.8737	0	29.3345	4.87453	0	ANK3_MOUSERecName: Full=Ankyrin-3; Short=ANK-3; AltName: Full=Ankyrin-G	cytoskeleton organization,positive regulation of calcium ion transport,cellular component assembly,animal organ development,positive regulation of potassium ion transport,plasma membrane organization,cardiac muscle cell action potential involved in contraction,positive regulation of cation transmembrane transport,synapse organization,regulation of cardiac muscle cell contraction,immune system pro…	sarcolemma,A band,nucleus,cell-cell junction,basolateral plasma membrane,postsynapse,endoplasmic reticulum,main axon,cytoskeleton,integral component of membrane	molecular function regulator,protein kinase activity,ATP binding,cytoskeletal protein binding,protein binding, bridging,enzyme binding	149	2.98166	2.66306	7.59823	222	3.81825	3.40889	9.82429	174	3.24622	2.92081	8.50867	765	13.811	13.5355	26.8897	970	14.0402	15.6293	27.8483	673	12.1078	12.4551	23.5627	14	0.235323	0.225795	0.836072	16	0.233346	0.233091	0.991348	14
SMED30004154	10.5567	3.40009	0	1.38364	0.468466	0.0356833	-7.62969	-2.93162	0	7.63574	2.93277	0	RORB_MOUSERecName: Full=Nuclear receptor ROR-beta; AltName: Full=Nuclear receptor RZR-beta; AltName: Full=Nuclear receptor subfamily 1 group F member 2; AltName: Full=Retinoid-related orphan receptor-beta	negative regulation of angiogenesis,response to estrogen,pri-miRNA transcription by RNA polymerase II,positive regulation of DNA-binding transcription factor activity,cellular response to prostaglandin E stimulus,regulation of smoothened signaling pathway,negative regulation of collagen biosynthetic process,cGMP metabolic process,negative regulation of cell growth,positive regulation of protein s…	RNA polymerase II transcription factor complex,external side of plasma membrane,nuclear body,cytosol,perinuclear region of cytoplasm	RNA polymerase II proximal promoter sequence-specific DNA binding,protein self-association,melatonin receptor activity,fatty acid binding,protein heterodimerization activity,protein phosphatase binding,nuclear receptor transcription coactivator activity,alpha-actinin binding,peptide binding,DBD domain binding,nuclear receptor activity,LBD domain binding,drug binding,protein C-terminus binding,oxy…	55	0.93725	0.837101	2.80472	105	1.53787	1.373	4.64662	79	1.2551	1.12928	3.86313	1114	17.1265	16.7848	39.157	1595	19.66	21.8851	45.7918	1179	18.0627	18.5808	41.2785	109	1.56021	1.49704	6.50942	77	0.956296	0.955251	4.77086	88
SMED30004180	2.04075	1.0291	0.00106783	-1.15276	-0.20509	0.68313	-2.35249	-1.23419	0.000103132	2.34816	1.23153	0.00028247	DPO1_KLULARecName: Full=DNA polymerase	--NA--	--NA--	--NA--	29	0.560694	0.500782	1.47885	35	0.581614	0.519259	1.54887	26	0.46866	0.42168	1.27141	89	1.55242	1.52145	3.12834	126	1.76209	1.96153	3.61741	70	1.21675	1.25166	2.4508	25	0.406005	0.389566	1.49299	13	0.183181	0.182981	0.805471	27
SMED30004210	6.9695	2.80105	0	-1.22177	-0.288978	0.593385	-8.51515	-3.09003	0	8.51938	3.09075	0	---NA---	--NA--	--NA--	--NA--	18	1.2593	1.12474	0.917907	20	1.20261	1.07368	0.885071	12	0.782697	0.704236	0.586805	160	10.0987	9.89725	5.62399	221	11.1835	12.4493	6.34482	159	10.0007	10.2875	5.56682	9	0.528885	0.507471	0.537475	18	0.917776	0.916773	1.11527	7
SMED30004223	10.9555	3.45359	0	-1.92139	-0.94215	3.39118e-05	-21.0498	-4.39574	0	21.0386	4.39497	0	KLF4_HUMANRecName: Full=Krueppel-like factor 4; AltName: Full=Epithelial zinc finger protein EZF; AltName: Full=Gut-enriched krueppel-like factor	RNA splicing,negative regulation of cell-cell adhesion,post-embryonic development,negative regulation of mesenchymal cell apoptotic process involved in metanephros development,epidermis development,regulation of response to stress,Sertoli cell development,positive regulation of fat cell differentiation,cardiac muscle cell fate commitment,sex determination,single fertilization,positive regulation …	nuclear speck,Golgi apparatus,transcription factor complex,cytosol,nuclear chromatin,aggresome	double-stranded methylated DNA binding,RNA polymerase II proximal promoter sequence-specific DNA binding,DNA-binding transcription repressor activity, RNA polymerase II-specific,DNA-binding transcription activator activity, RNA polymerase II-specific,zinc ion binding,hemi-methylated DNA-binding,RNA polymerase II transcription factor binding,C2H2 zinc finger domain binding,transcription coactivato…	94	4.05998	3.62616	4.79352	233	8.6495	7.72218	10.3111	147	5.9193	5.32593	7.18836	2086	81.2835	79.6617	73.3227	3266	102.033	113.582	93.7655	2566	99.639	102.497	89.8393	62	2.24932	2.15825	3.70261	56	1.76276	1.76083	3.46972	85
SMED30004243	3.3059	1.72504	0.000102126	1.86391	0.898332	0.0839694	-1.77364	-0.826713	0.0549252	1.77448	0.827399	0.0485536	PO22_POPJARecName: Full=Retrovirus-related Pol polyprotein from type-1 retrotransposable element R2; AltName: Full=Retrovirus-related Pol polyprotein from type I retrotransposable element R2; Includes: RecName: Full=Reverse transcriptase; Includes: RecName: Full=Endonuclease	--NA--	--NA--	catalytic activity	4	0.0929182	0.0829896	0.203979	13	0.259551	0.231725	0.575296	10	0.21657	0.19486	0.489004	45	0.943073	0.924257	1.58175	60	1.00814	1.12225	1.72257	34	0.710062	0.73043	1.19039	20	0.390242	0.374442	1.19439	7	0.118508	0.118379	0.433715	15
SMED30004270	2.16898	1.11702	1.28084e-12	1.13067	0.17718	0.374628	-1.91831	-0.939838	2.031e-09	1.91796	0.939573	1.78963e-08	SF3B1_MOUSERecName: Full=Splicing factor 3B subunit 1; AltName: Full=Pre-mRNA-splicing factor SF3b 155 kDa subunit; Short=SF3b155; AltName: Full=Spliceosome-associated protein 155; Short=SAP 155	spliceosomal complex assembly,blastocyst formation,anterior/posterior pattern specification,positive regulation of gene expression, epigenetic	chromatin,U2 snRNP,U12-type spliceosomal complex,nuclear matrix,nuclear speck,U11/U12 snRNP,U2-type prespliceosome,U2-type precatalytic spliceosome,catalytic step 2 spliceosome	chromatin binding,mRNA binding,protein binding	870	12.6715	11.3175	44.3655	988	12.3681	11.0421	43.7225	843	11.447	10.2995	41.223	2782	36.5558	35.8265	97.7871	3992	42.056	46.816	114.609	2347	30.7325	31.614	82.1718	885	10.8272	10.3888	52.8517	803	8.52378	8.51447	49.7533	859
SMED30004295	28.3301	4.82427	0	-19.1859	-4.26198	0.119282	-543.54	-9.08624	0.000177958	568.935	9.15212	0.000235537	EF1A1_RATRecName: Full=Elongation factor 1-alpha 1; Short=EF-1-alpha-1; AltName: Full=Elongation factor Tu; Short=EF-Tu; AltName: Full=Eukaryotic elongation factor 1 A-1; Short=eEF1A-1	translational elongation,aging,response to inorganic substance,positive regulation of neuron projection development,cellular response to drug,positive regulation of apoptotic process,protein homooligomerization,response to electrical stimulus,cellular response to epidermal growth factor stimulus,positive regulation of lipid kinase activity,negative regulation of reactive oxygen species biosynthet…	nucleolus,cytosol,eukaryotic translation elongation factor 1 complex,cortical actin cytoskeleton,ruffle membrane,neuronal cell body,myelin sheath,synapse,cytoplasmic side of lysosomal membrane,ficolin-1-rich granule lumen	tRNA binding,mRNA binding,translation elongation factor activity,GTPase activity,calmodulin binding,GTP binding,drug binding,protein kinase binding	7	0.475487	0.424679	0.356964	2	0.116764	0.104246	0.0885071	0	0	0	0	121	7.4151	7.26716	4.25314	161	7.91035	8.80566	4.62224	125	7.63355	7.85252	4.37643	0	0	0	0	0	0	0	0	0
SMED30004303	3.04063	1.60437	0	-1.6716	-0.741226	1.75276e-05	-5.0827	-2.34559	0	5.08198	2.34539	0	ARI4B_RATRecName: Full=AT-rich interactive domain-containing protein 4B; Short=ARID domain-containing protein 4B; AltName: Full=180 kDa Sin3-associated polypeptide; Short=Sin3-associated polypeptide p180; AltName: Full=Histone deacetylase complex subunit SAP180; AltName: Full=Retinoblastoma-binding protein 1-like 1	histone H3-K4 trimethylation,histone H3-K9 trimethylation,spermatogenesis,erythrocyte development,positive regulation of transcription by RNA polymerase II,regulation of gene expression by genetic imprinting,negative regulation of transcription, DNA-templated,establishment of Sertoli cell barrier,histone H4-K20 trimethylation	plasma membrane,nucleoplasm,transcriptional repressor complex,cytosol	DNA binding,DNA-binding transcription factor activity,protein binding,histone deacetylase activity	350	4.88835	4.36601	17.8482	497	5.96609	5.32646	21.994	405	5.27359	4.74494	19.8047	1713	21.5846	21.1539	60.2118	2643	26.7006	29.7226	75.8794	1554	19.5129	20.0726	54.4077	203	2.38152	2.28509	12.1231	226	2.30044	2.29793	14.0028	193
SMED30004316	183.944	7.52312	7.90086e-14	6.35258	2.66734	0.0230144	-28.9558	-4.85578	0	28.9975	4.85786	0	---NA---	--NA--	--NA--	--NA--	0	0	0	0	2	0.114733	0.102433	0.0885071	0	0	0	0	173	10.4174	10.2095	6.08094	257	12.4075	13.8118	7.37836	232	13.9215	14.3208	8.12265	2	0.112128	0.107588	0.119439	8	0.389152	0.388727	0.495674	2
SMED30004327	2.3703	1.24507	5.66198e-05	-5.24256	-2.39027	1.28781e-05	-12.4265	-3.63534	1.48132e-12	12.4473	3.63776	2.91292e-12	SDCB1_RATRecName: Full=Syntenin-1; AltName: Full=Syndecan-binding protein 1	--NA--	--NA--	protein binding	18	0.608647	0.54361	0.917907	24	0.697498	0.622719	1.06209	23	0.725066	0.652382	1.12471	72	2.19643	2.15261	2.53079	95	2.32352	2.5865	2.72741	71	2.15838	2.22029	2.48581	6	0.170415	0.163515	0.358317	3	0.0739304	0.0738496	0.185878	1
SMED30004349	5.98785	2.58204	1.32237e-11	1.07002	0.0976397	0.955918	-5.59601	-2.4844	1.96003e-10	5.60046	2.48554	4.93048e-10	---NA---	--NA--	--NA--	--NA--	6	0.55202	0.493035	0.305969	10	0.790756	0.705979	0.442536	11	0.943525	0.848942	0.537904	96	7.96832	7.80934	3.37439	87	5.78965	6.44494	2.49773	68	5.62457	5.78591	2.38078	12	0.92736	0.889812	0.716634	5	0.335261	0.334894	0.309796	7
SMED30004353	4.95757	2.30963	0	-1.35494	-0.438232	0.0133224	-6.71722	-2.74786	0	6.71761	2.74795	0	BEST3_MOUSERecName: Full=Bestrophin-3; AltName: Full=Vitelliform macular dystrophy 2-like protein 3	transepithelial chloride transport,ion transmembrane transport,detection of light stimulus involved in visual perception,regulation of calcium ion transport	basolateral plasma membrane,chloride channel complex	chloride channel activity,identical protein binding	137	4.14005	3.69767	6.9863	180	4.67516	4.17393	7.96564	159	4.4796	4.03054	7.77516	1177	32.0888	31.4485	41.3715	1385	30.2736	33.7	39.7628	1072	29.1244	29.9598	37.5322	102	2.5891	2.48427	6.09138	95	2.09227	2.08998	5.88613	96
SMED30004371	2.63711	1.39896	0	1.15759	0.211122	0.23258	-2.27811	-1.18783	0	2.27802	1.18778	2.94136e-14	---NA---	--NA--	--NA--	--NA--	384	15.1374	13.5199	19.582	523	17.7199	15.8201	23.1446	463	17.016	15.3103	22.6409	1532	54.4843	53.3972	53.8497	2340	66.7216	74.2732	67.1804	1711	60.6384	62.3777	59.9045	395	13.0792	12.5496	23.5892	457	13.1294	13.1151	28.3154	470
SMED30004383	89.5406	6.48447	0	-4.2511	-2.08783	0.0323526	-380.646	-8.57231	0	382.684	8.58001	0	---NA---	--NA--	--NA--	--NA--	7	0.218415	0.195076	0.356964	4	0.107271	0.0957704	0.177014	6	0.174539	0.157042	0.293402	732	20.6056	20.1945	25.7297	903	20.3798	22.6865	25.9247	754	21.151	21.7577	26.3986	1	0.0262088	0.0251476	0.0597195	1	0.0227401	0.0227152	0.0619593	1
SMED30004424	2.99431	1.58222	2.14754e-10	1.08003	0.111065	0.816599	-2.77244	-1.47116	3.87184e-09	2.77108	1.47045	7.59377e-09	INT2_HUMANRecName: Full=Integrator complex subunit 2; Short=Int2	snRNA processing	integrator complex	--NA--	56	1.64151	1.4661	2.85571	50	1.25969	1.12464	2.21268	49	1.33908	1.20485	2.39612	189	4.99813	4.89841	6.64334	325	6.89076	7.67067	9.33061	210	5.53414	5.69288	7.3524	49	1.20646	1.15761	2.92625	38	0.811796	0.810908	2.35445	53
SMED30004426	3.81572	1.93196	1.89062e-06	1.1159	0.158209	0.880291	-3.41941	-1.77375	1.35877e-05	3.42142	1.77459	8.91948e-06	putative DNA polymerase	--NA--	--NA--	RNA binding,RNA helicase activity	7	0.720517	0.643527	0.356964	15	1.32702	1.18475	0.663803	6	0.575777	0.518059	0.293402	56	5.20027	5.09652	1.9684	63	4.69047	5.22135	1.8087	47	4.34931	4.47407	1.64554	7	0.605212	0.580707	0.418036	5	0.375081	0.374671	0.309796	14
SMED30004427	425.186	8.73195	0.00163015	121.212	6.92139	0.012112	-3.50778	-1.81056	5.67148e-06	3.50925	1.81116	2.33281e-06	SBNO1_RATRecName: Full=Protein strawberry notch homolog 1	bone trabecula morphogenesis,heat acclimation,bone mineralization,macrophage activation involved in immune response,positive regulation of cellular response to heat,imaginal disc-derived wing margin morphogenesis,positive regulation of transcription by RNA polymerase II,nucleosome assembly,regulation of gene expression, epigenetic,Notch signaling pathway,negative regulation of transcription, DNA-…	nucleus,cytosol	chromatin DNA binding,promoter-specific chromatin binding,histone binding	0	0	0	0	0	0	0	0	0	0	0	0	65	1.38863	1.36093	2.28475	101	1.72995	1.92575	2.89967	58	1.23477	1.27019	2.03066	8	0.159124	0.152681	0.477756	19	0.327902	0.327544	1.17723	7
SMED30004436	3.78869	1.9217	0	1.05893	0.0826062	0.780583	-3.57785	-1.83909	0	3.57864	1.83941	0	DCP2_PONABRecName: Full=m7GpppN-mRNA hydrolase; AltName: Full=mRNA-decapping enzyme 2	regulation of biological quality,nucleic acid phosphodiester bond hydrolysis,post-embryonic development,nuclear-transcribed mRNA catabolic process, deadenylation-dependent decay,regulation of RNA metabolic process,regulation of cellular macromolecule biosynthetic process,response to stimulus,regulation of cellular component organization	cytoplasmic ribonucleoprotein granule,nucleus,Dcp1-Dcp2 complex	RNA binding,manganese ion binding,exoribonuclease activity, producing 5'-phosphomonoesters	121	5.86762	5.24064	6.17038	149	6.21015	5.54435	6.59378	127	5.74166	5.16609	6.21035	667	29.1806	28.5984	23.445	887	31.1121	34.6335	25.4654	762	33.2207	34.1736	26.6787	109	4.43983	4.26007	6.50942	99	3.49882	3.49499	6.13397	143
SMED30004455	3.26986	1.70923	0	-1.36752	-0.451558	0.0329684	-4.47158	-2.16079	0	4.47177	2.16084	0	THADA_CHICKRecName: Full=Thyroid adenoma-associated protein homolog	--NA--	--NA--	--NA--	123	1.3697	1.22334	6.27237	181	1.73235	1.54663	8.00989	138	1.4327	1.28908	6.74825	593	5.95752	5.83866	20.8439	927	7.4667	8.31179	26.6138	710	7.10811	7.312	24.8581	85	0.795063	0.762872	5.07615	74	0.600565	0.599908	4.58499	110
SMED30004469	2.57997	1.36736	0	1.22038	0.287325	0.098429	-2.11408	-1.08003	1.1369e-12	2.11382	1.07985	2.53126e-10	SF3B1_HUMANRecName: Full=Splicing factor 3B subunit 1; AltName: Full=Pre-mRNA-splicing factor SF3b 155 kDa subunit; Short=SF3b155; AltName: Full=Spliceosome-associated protein 155; Short=SAP 155	spliceosomal complex assembly,blastocyst formation,anterior/posterior pattern specification,positive regulation of gene expression, epigenetic	chromatin,U2 snRNP,U12-type spliceosomal complex,nuclear matrix,nuclear speck,U11/U12 snRNP,U2-type prespliceosome,U2-type precatalytic spliceosome,catalytic step 2 spliceosome	chromatin binding,mRNA binding,protein binding	1303	18.7093	16.7101	66.4463	1635	20.1776	18.0143	72.3546	1408	18.8483	16.9589	68.8518	5113	66.2339	64.9124	179.722	7563	78.5482	87.4385	217.131	4731	61.072	62.8239	165.639	1514	18.26	17.5207	90.4153	1411	14.7655	14.7494	87.4245	1490
SMED30004612	11.4056	3.51167	0	-2.10966	-1.07701	0.0771142	-24.062	-4.58868	0	24.099	4.5909	0	---NA---	--NA--	--NA--	--NA--	10	0.831733	0.742859	0.509949	14	1.00081	0.893511	0.61955	7	0.542799	0.488387	0.342303	196	14.7073	14.4138	6.88939	196	11.7915	13.1261	5.62708	157	11.7398	12.0765	5.49679	0	0	0	0	4	0.242467	0.242202	0.247837	8
SMED30004629	4.80549	2.26468	0	2.06666	1.0473	2.23118e-09	-2.32524	-1.21738	1.94986e-14	2.32509	1.21729	3.389e-13	CND2_XENLARecName: Full=Condensin complex subunit 2; AltName: Full=Barren homolog; AltName: Full=Chromosome assembly protein xCAP-H; AltName: Full=Chromosome-associated protein H; AltName: Full=Non-SMC condensin I complex subunit H	mitotic chromosome condensation,meiotic nuclear division	cytoplasm,nuclear chromosome part,condensin complex	binding	125	2.7324	2.44043	6.37436	125	2.34846	2.09668	5.53169	128	2.60856	2.34707	6.25925	761	15.0076	14.7082	26.7491	1151	18.1987	20.2584	33.0447	903	17.7459	18.255	31.6153	188	3.45188	3.31212	11.2273	256	4.07834	4.07388	15.8616	210
SMED30004722	2.99952	1.58473	0	1.81237	0.857874	2.61362e-05	-1.65503	-0.72686	0.000126102	1.65414	0.72608	0.000290293	MFSD3_RATRecName: Full=Major facilitator superfamily domain-containing protein 3	--NA--	integral component of membrane	acetyl-CoA transmembrane transporter activity	80	2.68147	2.39494	4.07959	97	2.79443	2.49484	4.2926	100	3.12493	2.81167	4.89004	360	10.8862	10.669	12.654	536	12.995	14.4658	15.3883	390	11.7523	12.0894	13.6545	151	4.25131	4.07918	9.01764	113	2.76039	2.75737	7.0014	155
SMED30004727	6.49723	2.69982	0	2.08092	1.05722	2.60176e-08	-3.12228	-1.6426	0	3.12095	1.64198	0	M17L2_DANRERecName: Full=Mpv17-like protein 2	--NA--	integral component of membrane	--NA--	72	5.32859	4.75921	3.67163	140	8.90527	7.95053	6.1955	143	9.86672	8.87764	6.99276	1086	72.5106	71.0639	38.1728	1230	65.8438	73.2961	35.3128	1195	79.5105	81.7912	41.8386	208	12.9302	12.4067	12.4216	175	9.43902	9.4287	10.8429	230
SMED30004729	5.40099	2.43322	0	-1.16003	-0.214157	0.343382	-6.26529	-2.64738	0	6.26574	2.64749	0	TRM11_PONABRecName: Full=tRNA (guanine(10)-N2)-methyltransferase homolog; AltName: Full=tRNA guanosine-2'-O-methyltransferase TRM11 homolog	tRNA modification,methylation	cytoplasm	nucleic acid binding,S-adenosylmethionine-dependent methyltransferase activity	106	3.52655	3.14972	5.40545	109	3.1168	2.78265	4.82364	106	3.28781	2.95823	5.18344	839	25.1824	24.68	29.4908	1018	24.4975	27.2702	29.2263	815	24.3769	25.0761	28.5343	72	2.01205	1.93059	4.2998	76	1.84275	1.84074	4.7089	83
SMED30004751	2.55586	1.35381	0	1.57072	0.651425	1.08862e-07	-1.62719	-0.702383	8.80096e-10	1.62657	0.701829	8.42188e-06	CHAT1_CAEELRecName: Full=CDC50 family protein chat-1	vesicle-mediated transport,phospholipid translocation,positive regulation of protein exit from endoplasmic reticulum,positive regulation of neuron projection development	phospholipid-translocating ATPase complex,endosome membrane,Golgi subcompartment	protein binding,phospholipid transporter activity	279	10.6317	9.49564	14.2276	326	10.6771	9.53242	14.4267	311	11.0488	9.94122	15.208	1181	40.6012	39.7912	41.5121	1418	39.0844	43.508	40.7102	1012	34.6701	35.6646	35.4316	399	12.7713	12.2542	23.8281	409	11.3587	11.3463	25.3413	393
SMED30004772	143.71	7.16701	9.72353e-08	-2.7513	-1.46011	0.714876	-395.388	-8.62713	0.000402111	413.853	8.69297	0.000515301	---NA---	regulation of transcription, DNA-templated	--NA--	DNA-binding transcription factor activity	0	0	0	0	1	0.0608434	0.0543204	0.0442536	0	0	0	0	111	7.08907	6.94764	3.90164	111	5.68365	6.32694	3.18676	74	4.70959	4.84468	2.59084	0	0	0	0	0	0	0	0	0
SMED30004785	2.60897	1.38348	0	-3.17106	-1.66497	0	-8.2732	-3.04845	0	8.27344	3.04849	0	OPLA_HUMANRecName: Full=5-oxoprolinase; AltName: Full=5-oxo-L-prolinase; Short=5-OPase; AltName: Full=Pyroglutamase	glutathione biosynthetic process,glutathione catabolic process	plasmodesma,cytosol	nucleotide binding,5-oxoprolinase (ATP-hydrolyzing) activity	429	5.76398	5.14808	21.8768	392	4.52679	4.04147	17.3474	342	4.28399	3.85454	16.7239	1327	16.0853	15.7643	46.644	2062	20.0393	22.3074	59.1991	1351	16.3191	16.7872	47.3004	88	0.993141	0.95293	5.25531	95	0.930246	0.929229	5.88613	125
SMED30004841	2.97659	1.57366	1.55749e-09	-17.2431	-4.10795	1.10266e-10	-51.3255	-5.6816	0	51.4516	5.68514	0	REM1_MOUSERecName: Full=GTP-binding protein REM 1; AltName: Full=Rad and Gem-like GTP-binding protein 1	positive regulation of cellular protein metabolic process,positive regulation of growth,cell cycle process,mitotic cell cycle,regulation of transport,cellular response to organic substance,positive regulation of cellular component biogenesis,regulation of cellular macromolecule biosynthetic process,positive regulation of neuron projection development,establishment of localization in cell,positive…	neuron projection,intracellular membrane-bounded organelle,cytoplasmic part,membrane part,plasma membrane,spindle,endomembrane system	GTP binding,GTPase activity,protein binding,metal ion binding	46	1.90856	1.70462	2.34576	54	1.92566	1.71921	2.38969	32	1.23781	1.11373	1.56481	186	6.96228	6.82337	6.53789	205	6.1522	6.84852	5.88546	212	7.90787	8.1347	7.42242	1	0.0348506	0.0334395	0.0597195	5	0.151191	0.151026	0.309796	0
SMED30004857	241.661	7.91684	0.00486531	1.43228	0.518311	0.955918	-168.725	-7.39853	0.00286994	176.591	7.46427	0.00339044	E2F5_MOUSERecName: Full=Transcription factor E2F5; Short=E2F-5	G1/S transition of mitotic cell cycle,epithelial cell development,immune system process,DNA metabolic process,regulation of transcription by RNA polymerase II,regulation of cell size,animal organ morphogenesis,regulation of cell proliferation,regulation of apoptotic process,positive regulation of transcription, DNA-templated,negative regulation of cellular process,regulation of developmental proc…	fibrillar center,cytoplasm,RNA polymerase II transcription factor complex	DNA-binding transcription factor activity, RNA polymerase II-specific,RNA polymerase II regulatory region DNA binding,DNA-binding transcription activator activity, RNA polymerase II-specific,transcription factor binding,sequence-specific DNA binding,protein dimerization activity	0	0	0	0	0	0	0	0	0	0	0	0	42	3.11301	3.0509	1.4763	44	2.6147	2.91063	1.26322	40	2.95444	3.03919	1.40046	0	0	0	0	0	0	0	0	0
SMED30004904	55.6535	5.7984	0	8.9051	3.15463	0	-6.24962	-2.64377	0	6.25025	2.64391	0	MPS1_ENCCURecName: Full=Probable serine/threonine-protein kinase MPS1 homolog; AltName: Full=Monopolar spindle protein 1	spindle organization,regulation of mitotic metaphase/anaphase transition,mitotic cell cycle checkpoint,negative regulation of metaphase/anaphase transition of cell cycle,cellular component assembly,anatomical structure development,protein phosphorylation,regulation of molecular function,response to stress,cellular process involved in reproduction in multicellular organism,male gamete generation,n…	microtubule organizing center	ATP binding,protein binding,protein serine/threonine/tyrosine kinase activity	42	0.987597	0.882068	2.14178	53	1.07114	0.9563	2.34544	42	0.920739	0.82844	2.05382	3430	72.7639	71.3122	120.564	4947	84.1399	93.663	142.026	3462	73.187	75.2864	121.21	265	5.23407	5.02215	15.8257	383	6.56354	6.55637	23.7304	375
SMED30004906	2.44342	1.2889	3.9879e-11	-10.1745	-3.34689	0	-24.8606	-4.63579	0	24.8795	4.63689	0	ACHA6_MOUSERecName: Full=Neuronal acetylcholine receptor subunit alpha-6; Flags: Precursor	response to acetylcholine,signal transduction,regulation of secretion by cell,chemical synaptic transmission,animal organ development,response to nicotine,response to stress,behavior,sensory perception,regulation of response to stimulus,response to abiotic stimulus,regulation of membrane potential,inorganic cation transmembrane transport,regulation of signaling,regulation of cell communication	somatodendritic compartment,integral component of postsynaptic membrane,postsynaptic specialization,neuron projection	drug binding,acetylcholine-gated cation-selective channel activity,protein binding,transmembrane signaling receptor activity	79	2.23169	1.99322	4.02859	117	2.84074	2.53618	5.17767	89	2.34398	2.10901	4.35214	325	8.28288	8.11762	11.4237	427	8.72496	9.71247	12.259	321	8.15244	8.38629	11.2387	8	0.189828	0.182142	0.477756	6	0.123528	0.123393	0.371756	9
SMED30004947	658.182	9.36234	0.000625849	4.95497	2.30888	0.549009	-132.832	-7.05346	4.15403e-08	134.564	7.07214	5.12859e-08	---NA---	--NA--	--NA--	--NA--	0	0	0	0	0	0	0	0	0	0	0	0	104	12.993	12.7338	3.65559	135	13.5222	15.0527	3.87579	105	13.0723	13.4472	3.6762	0	0	0	0	0	0	0	0	1
SMED30004978	4.72213	2.23944	0	1.30535	0.384434	0.0280609	-3.61752	-1.855	0	3.61765	1.85505	0	---NA---	--NA--	--NA--	--NA--	132	10.6332	9.49702	6.73132	162	11.2162	10.0137	7.16908	130	9.76317	8.78447	6.35705	1015	73.7647	72.293	35.6772	1154	67.2398	74.8501	33.1309	913	66.1208	68.0175	31.9654	155	10.4878	10.0632	9.25652	147	8.63012	8.62069	9.10801	160
SMED30005004	2.04653	1.03318	2.55896e-06	-2.30556	-1.20512	2.78489e-06	-4.71841	-2.2383	0	4.71643	2.2377	0	PCDH1_HUMANRecName: Full=Protocadherin-1; AltName: Full=Cadherin-like protein 1; AltName: Full=Protocadherin-42; Short=PC42; Flags: Precursor	regulation of cellular process,system development,cellular component organization,anatomical structure morphogenesis,homophilic cell adhesion via plasma membrane adhesion molecules	intracellular membrane-bounded organelle,integral component of membrane,cell junction,plasma membrane part	calcium ion binding	89	1.31121	1.1711	4.53854	107	1.35489	1.20963	4.73513	81	1.11256	1.00103	3.96093	283	3.76148	3.68643	9.94743	372	3.96418	4.41285	10.68	223	2.95367	3.0384	7.80755	31	0.383624	0.368092	1.8513	34	0.365064	0.364665	2.10662	35
SMED30005027	7.39926	2.88738	0	-7.91553	-2.98469	0	-58.5691	-5.87207	0	58.5933	5.87266	0	protein tincar	--NA--	--NA--	--NA--	187	4.76185	4.25303	9.53604	230	5.03386	4.49417	10.1783	156	3.70353	3.33227	7.62846	1962	45.0739	44.1746	68.9642	2725	50.1915	55.8723	78.2336	1876	42.9481	44.18	65.6814	21	0.449176	0.43099	1.25411	15	0.278378	0.278073	0.929389	24
SMED30005029	4.01334	2.0048	0	-3.73765	-1.90213	9.68646e-12	-15.0005	-3.90693	0	15.0105	3.9079	0	---NA---	regulation of transcription, DNA-templated	--NA--	DNA-binding transcription factor activity	65	4.15273	3.709	3.31467	96	5.27146	4.7063	4.24834	87	5.18199	4.66253	4.25433	403	23.2283	22.7649	14.1654	572	26.433	29.4247	16.4219	552	31.7056	32.6151	19.3263	13	0.697633	0.669387	0.776353	18	0.838112	0.837196	1.11527	24
SMED30005045	16.1218	4.01094	0	-18.0128	-4.17095	0.00215668	-290.4	-8.1819	1.29481e-10	294.108	8.2002	1.68301e-10	ZIC3_HUMANRecName: Full=Zinc finger protein ZIC 3; AltName: Full=Zinc finger protein 203; AltName: Full=Zinc finger protein of the cerebellum 3	midgut development,eye-antennal disc morphogenesis,decapentaplegic signaling pathway,embryonic axis specification,positive regulation of transcription by RNA polymerase II,positive regulation of DNA-binding transcription factor activity,spinal cord development,regulation of smoothened signaling pathway,negative regulation of transcription by RNA polymerase II,adult walking behavior,developmental …	nuclear body,cytoplasm	RNA polymerase II proximal promoter sequence-specific DNA binding,DNA-binding transcription activator activity, RNA polymerase II-specific,RNA polymerase II distal enhancer sequence-specific DNA binding,DNA-binding transcription activator activity, RNA polymerase II-specific,chromatin DNA binding,protein binding,metal ion binding	9	0.239391	0.213811	0.458954	11	0.251476	0.224515	0.486789	10	0.247983	0.223124	0.489004	221	5.30334	5.19753	7.76813	321	6.17589	6.87489	9.21577	214	5.11747	5.26427	7.49244	0	0	0	0	0	0	0	0	1
SMED30005048	2.102	1.07176	1.7275e-10	1.36624	0.450213	0.0124404	-1.53853	-0.621551	0.000274753	1.53852	0.621544	0.000452451	hypothetical protein ANCCAN_01556	--NA--	--NA--	--NA--	372	11.641	10.3971	18.9701	556	14.9541	13.3509	24.605	388	11.3197	10.185	18.9734	1221	34.471	33.7832	42.9181	1929	43.6624	48.6043	55.3808	1138	32.0159	32.9342	39.843	454	11.9334	11.4503	27.1126	574	13.0908	13.0765	35.5646	464
SMED30005062	8.95681	3.16299	0	1.28891	0.36615	0.0603678	-6.94914	-2.79683	0	6.9478	2.79656	0	KYNU_RATRecName: Full=Kynureninase; AltName: Full=L-kynurenine hydrolase	quinolinate biosynthetic process,'de novo' NAD biosynthetic process from tryptophan,response to interferon-gamma,anthranilate metabolic process,aging,kynurenine metabolic process,tryptophan catabolic process to acetyl-CoA,response to vitamin B6	nucleoplasm,mitochondrion,cytosol	3-hydroxykynureninase activity,pyridoxal phosphate binding,protein homodimerization activity,kynureninase activity	353	10.8072	9.65243	18.0012	416	10.9464	9.77284	18.4095	315	8.99098	8.08969	15.4036	4956	136.887	134.156	174.203	5936	131.451	146.329	170.42	4102	112.905	116.143	143.617	455	11.7008	11.227	27.1724	389	8.67957	8.67008	24.1022	316
SMED30005066	2.03364	1.02407	0	-2.81234	-1.49177	0	-5.7193	-2.51584	0	5.72015	2.51605	0	MEGF6_RATRecName: Full=Multiple epidermal growth factor-like domains protein 6; Short=Multiple EGF-like domains protein 6; AltName: Full=Epidermal growth factor-like protein 3; Short=EGF-like protein 3; Flags: Precursor	response to stress,cytoskeleton organization,signal transduction,animal organ morphogenesis,tissue development,programmed cell death,cellular component assembly,neuron differentiation,regulation of localization,homotypic cell-cell adhesion,tube development,apoptotic cell clearance,regulation of cell differentiation,cell development,positive regulation of cellular process,anatomical structure form…	cytoplasmic vesicle,cell projection,synapse,plasma membrane region	calcium ion binding,protein binding	440	5.77318	5.1563	22.4377	561	6.32651	5.64824	24.8262	486	5.94506	5.3491	23.7656	1380	16.3355	16.0096	48.5069	1752	16.6275	18.5094	50.2992	1517	17.8947	18.408	53.1123	132	1.45479	1.39589	7.88297	142	1.35788	1.35639	8.79822	167
SMED30005174	2.30753	1.20635	2.74204e-12	1.4048	0.490368	0.0105944	-1.6426	-0.715983	3.45064e-05	1.64385	0.717081	9.91727e-05	MESD_DANRERecName: Full=LRP chaperone MESD; AltName: Full=LDLR chaperone MESD; AltName: Full=Mesoderm development candidate 2; AltName: Full=Mesoderm development protein; Flags: Precursor	protein folding,phagocytosis,protein localization to cell surface,positive regulation of skeletal muscle acetylcholine-gated channel clustering	plasma membrane	identical protein binding,low-density lipoprotein particle receptor binding	119	10.149	9.06453	6.06839	147	10.7754	9.62014	6.50527	139	11.0522	9.94426	6.79716	487	37.4711	36.7235	17.118	475	29.3021	32.6186	13.637	469	35.9605	36.992	16.4204	142	10.1725	9.76063	8.48016	176	10.9395	10.9275	10.9048	157
SMED30005201	24.498	4.61459	3.59755e-07	3.36854	1.75212	0.124791	-7.27258	-2.86247	1.81542e-06	7.28497	2.86492	1.0908e-06	PRS8_DROMERecName: Full=26S proteasome regulatory subunit 8	nucleotide-excision repair,chromatin remodeling,protein deubiquitination,positive regulation of transcription elongation from RNA polymerase II promoter,negative regulation of programmed cell death,proteasome-mediated ubiquitin-dependent protein catabolic process,negative regulation of DNA-binding transcription factor activity,post-translational protein modification,negative regulation of transcr…	transcription factor TFIIH holo complex,plasma membrane,proteasome regulatory particle, base subcomplex,inclusion body,cytoplasmic vesicle,nuclear proteasome complex,proteasome storage granule,postsynapse	ATP binding,TBP-class protein binding,protein domain specific binding,thyrotropin-releasing hormone receptor binding,ubiquitin protein ligase binding,proteasome-activating ATPase activity	2	0.0999627	0.0892813	0.10199	0	0	0	0	1	0.0465978	0.0419266	0.0489004	43	1.93896	1.90027	1.51145	54	1.95223	2.17319	1.55032	29	1.30312	1.34049	1.01533	1	0.0419828	0.040283	0.0597195	1	0.0364265	0.0363867	0.0619593	7
SMED30005215	2.40069	1.26345	1.07548e-15	1.09299	0.128283	0.577425	-2.19643	-1.13516	4.21395e-13	2.19647	1.13519	4.07032e-11	PDE6D_HUMANRecName: Full=Retinal rod rhodopsin-sensitive cGMP 3',5'-cyclic phosphodiesterase subunit delta; Short=GMP-PDE delta; AltName: Full=Protein p17	negative regulation of GTPase activity,mushroom body development,visual perception,phototransduction	nucleus,cytoplasmic vesicle membrane,cytoskeleton,cytosol,photoreceptor outer segment membrane	GTPase inhibitor activity,3',5'-cyclic-GMP phosphodiesterase activity,Rab GTPase binding	148	11.2001	10.0033	7.54724	169	10.9922	9.8137	7.47885	151	10.6535	9.58554	7.38396	500	34.1366	33.4555	17.575	674	36.8933	41.069	19.3503	557	37.8957	38.9827	19.5014	148	9.40769	9.02679	8.83848	133	7.33532	7.3273	8.24058	146
SMED30005216	10.6264	3.40958	0	2.81533	1.4933	0	-3.77448	-1.91628	0	3.7744	1.91625	0	LRCH4_HUMANRecName: Full=Leucine-rich repeat and calponin homology domain-containing protein 4; AltName: Full=Leucine-rich repeat neuronal protein 4; Short=Leucine-rich neuronal protein	negative regulation of GTPase activity,negative regulation of toll-like receptor signaling pathway,negative regulation of nitrogen compound metabolic process,pollen development,negative regulation of T cell migration,system development,negative regulation of macromolecule metabolic process,cellular response to chemokine,regulation of toll-like receptor 2 signaling pathway,positive regulation of s…	PML body,cytosol	nucleotide binding,enzyme binding	146	3.02296	2.69994	7.44525	179	3.18545	2.84394	7.92139	189	3.64836	3.28264	9.24218	2217	41.413	40.5867	77.9274	3670	54.9636	61.1845	105.364	2598	48.361	49.7482	90.9597	369	6.41754	6.1577	22.0365	418	6.30761	6.30071	25.899	422
SMED30005225	2.62743	1.39365	1.6895e-05	1.11631	0.158737	0.789348	-2.35368	-1.23492	0.000144064	2.35249	1.23419	0.000235906	---NA---	--NA--	--NA--	--NA--	22	1.02343	0.914071	1.12189	21	0.839639	0.749621	0.929325	15	0.650553	0.585339	0.733506	70	2.93781	2.8792	2.46049	104	3.49943	3.8955	2.9858	62	2.593	2.66738	2.17071	13	0.507974	0.487406	0.776353	20	0.678069	0.677327	1.23919	21
SMED30005227	18.4002	4.20165	0	-5.22171	-2.38452	2.51177e-06	-96.0804	-6.58617	0	96.2146	6.58818	0	TBB_PSEAMRecName: Full=Tubulin beta chain; AltName: Full=Beta-tubulin	salivary gland morphogenesis,spindle assembly,neuron migration,cytoskeleton-dependent intracellular transport,negative regulation of microtubule polymerization,regulation of synapse organization,neutrophil degranulation,natural killer cell mediated cytotoxicity,positive regulation of axon guidance,ciliary basal body-plasma membrane docking,modulation of chemical synaptic transmission,regulation o…	myelin sheath,neuronal cell body,extracellular region,axoneme,microtubule,tubulin complex,cytosol,azurophil granule lumen,cytoplasmic ribonucleoprotein granule,nuclear envelope lumen,Schaffer collateral - CA1 synapse,internode region of axon	GTP binding,protein heterodimerization activity,double-stranded RNA binding,calcium ion binding,GTPase activity,protein domain specific binding,MHC class I protein binding,structural constituent of cytoskeleton,ubiquitin protein ligase binding	22	1.55126	1.3855	1.12189	27	1.6363	1.46088	1.19485	22	1.44624	1.30127	1.07581	599	38.1048	37.3446	21.0548	844	43.0461	47.9181	24.2309	587	37.2114	38.2788	20.5517	4	0.236911	0.227319	0.238878	4	0.205556	0.205332	0.247837	3
SMED30005295	12.5233	3.64654	4.556e-09	3.00318	1.58649	0.0355108	-4.17001	-2.06005	3.59625e-06	4.17363	2.0613	5.32166e-06	---NA---	--NA--	--NA--	--NA--	2	0.0449247	0.0401243	0.10199	3	0.0579183	0.0517088	0.132761	2	0.0418834	0.0376849	0.0978008	48	0.972721	0.953314	1.6872	46	0.747382	0.831973	1.32064	47	0.949139	0.976365	1.64554	9	0.169809	0.162934	0.537475	3	0.0491118	0.0490581	0.185878	6
SMED30005299	3.15988	1.65987	0	-4.71575	-2.23749	0	-14.9012	-3.89736	0	14.9009	3.89732	0	5NTC_XENTRRecName: Full=Cytosolic purine 5'-nucleotidase; AltName: Full=Cytosolic 5'-nucleotidase II	purine nucleotide catabolic process,drug metabolic process,carbohydrate derivative metabolic process	cytosol	5'-nucleotidase activity,identical protein binding,nucleoside phosphotransferase activity	469	13.6434	12.1855	23.9166	493	12.3264	11.0049	21.817	478	12.9639	11.6643	23.3744	2165	56.8197	55.6861	76.0996	2804	59.0007	65.6785	80.5017	2063	53.9542	55.5019	72.2286	73	1.78376	1.71154	4.35952	75	1.59008	1.58835	4.64695	107
SMED30005303	3.05622	1.61175	6.83508e-08	-2.27587	-1.18642	0.00859274	-6.95555	-2.79817	4.32889e-13	6.96103	2.7993	2.52817e-12	5HT1R_DROMERecName: Full=5-hydroxytryptamine receptor 1; Short=5-HT receptor; AltName: Full=5HT-dro; AltName: Full=Serotonin receptor 1	organic cyclic compound metabolic process,adenylate cyclase-inhibiting serotonin receptor signaling pathway,cellular response to drug,regulation of serotonin secretion,male courtship behavior,negative regulation of cellular process,regulation of behavior,cellular aromatic compound metabolic process,heterocycle metabolic process,cellular macromolecule metabolic process,positive regulation of vascu…	neuronal cell body,integral component of plasma membrane,presynapse,axon part	G protein-coupled serotonin receptor activity,signaling receptor binding	18	0.632945	0.565312	0.917907	20	0.604452	0.539649	0.885071	20	0.655662	0.589936	0.978008	85	2.69652	2.64272	2.98774	104	2.64519	2.94457	2.9858	85	2.68713	2.76421	2.97597	7	0.206754	0.198383	0.418036	9	0.230645	0.230393	0.557633	5
SMED30005314	2.62662	1.39321	6.4062e-09	-11.5415	-3.52876	2.32105e-14	-30.3152	-4.92197	0	30.3283	4.92259	0	ARRB_CAEELRecName: Full=Beta-arrestin arr-1	negative regulation of interleukin-1 beta production,positive regulation of calcium ion transport,regulation of androgen receptor signaling pathway,clathrin-dependent endocytosis,activation of MAPK activity,positive regulation of collagen biosynthetic process,negative regulation of tumor necrosis factor production,positive regulation of peptidyl-serine phosphorylation,positive regulation of recep…	postsynaptic density,dendritic spine,lysosomal membrane,endocytic vesicle,cytoplasmic vesicle membrane,clathrin coat of coated pit,nuclear body,Golgi membrane,photoreceptor outer segment,postsynaptic membrane,cytosol,chromatin,pseudopodium,photoreceptor inner segment,basolateral plasma membrane,endosome	clathrin heavy chain binding,arrestin family protein binding,protein domain specific binding,acetylcholine receptor binding,ion channel binding,D1 dopamine receptor binding,ubiquitin protein ligase binding,mitogen-activated protein kinase binding,14-3-3 protein binding,protein phosphorylated amino acid binding,transcription regulatory region DNA binding,protein-containing complex scaffold activit…	59	2.18625	1.95264	3.0087	70	2.22939	1.99037	3.09775	56	1.93461	1.74068	2.73842	206	6.88664	6.74924	7.24088	313	8.38924	9.33875	8.9861	232	7.72882	7.95052	8.12265	5	0.155626	0.149325	0.298597	5	0.135029	0.134882	0.309796	3
SMED30005334	3.6373	1.86287	0	-1.06341	-0.0886987	0.786537	-3.86794	-1.95156	0	3.86802	1.9516	0	---NA---	--NA--	--NA--	--NA--	172	14.5996	13.0396	8.77112	237	17.2902	15.4365	10.4881	277	21.9205	19.7231	13.5454	1421	108.817	106.646	49.948	1147	70.4216	78.3921	32.9299	1215	92.7184	95.3779	42.5389	208	14.8299	14.2295	12.4216	128	7.9183	7.90964	7.93079	200
SMED30005445	2.86889	1.52049	5.37346e-05	1.08179	0.113423	0.902046	-2.65198	-1.40707	0.000152159	2.65306	1.40766	0.000287264	TRPA1_DROMERecName: Full=Transient receptor potential cation channel subfamily A member 1; Short=dTRPA1; AltName: Full=Ankyrin-like with transmembrane domains protein 1; Short=dANKTM1	cytoskeleton organization,regulation of system process,response to light stimulus,chemotaxis,regulation of metal ion transport,regulation of response to stimulus,positive regulation of ion transport,calcium ion transmembrane transport,divalent inorganic cation homeostasis,response to inorganic substance,sensory perception of temperature stimulus,cellular response to chemical stimulus,detection of…	intracellular membrane-bounded organelle,plasma membrane region,main axon,contractile fiber part,cytoskeleton,integral component of membrane,cell junction,endomembrane system,myofibril	ion gated channel activity,calcium channel activity,cytoskeletal protein binding,enzyme binding	79	1.62072	1.44754	4.02859	93	1.63985	1.46404	4.11558	110	2.10393	1.89302	5.37904	374	6.9222	6.7841	13.1461	514	7.62735	8.49063	14.7567	366	6.75055	6.94418	12.8142	47	0.80992	0.777127	2.80681	33	0.493406	0.492866	2.04466	179
SMED30005485	7.50032	2.90695	0	1.43465	0.520702	0.00257151	-5.22797	-2.38625	0	5.22731	2.38607	0	TAD2B_DROMERecName: Full=Transcriptional adapter 2B; AltName: Full=dADA2b	regulation of transcription, DNA-templated,response to stress,regulation of histone modification,positive regulation of cellular process,cellular response to stimulus	chromosome,SAGA-type complex	DNA binding,ion binding,transcription regulator activity	113	3.21243	2.86917	5.76242	145	3.54292	3.16308	6.41677	113	2.99495	2.69473	5.52574	1271	32.5981	31.9477	44.6756	1770	36.3963	40.5157	50.816	1263	32.2801	33.206	44.2194	152	3.62962	3.48266	9.07736	137	2.83847	2.83537	8.48842	155
SMED30005523	2.37748	1.24944	0	-1.69854	-0.764296	6.92938e-07	-4.03825	-2.01373	0	4.03789	2.0136	0	ACTN1_CHICKRecName: Full=Alpha-actinin-1; AltName: Full=Alpha-actinin cytoskeletal isoform; AltName: Full=F-actin cross-linking protein; AltName: Full=Non-muscle alpha-actinin-1	protein localization to bicellular tight junction,positive regulation of NIK/NF-kappaB signaling,positive regulation of skeletal muscle tissue growth,cytoskeletal anchoring at plasma membrane,response to hypoxia,skeletal muscle atrophy,negative regulation of relaxation of muscle,negative regulation of substrate adhesion-dependent cell spreading,negative regulation of protein localization to cell …	striated muscle thin filament,brush border,sarcolemma,dendritic spine,glutamatergic synapse,lamellipodium,photoreceptor disc membrane,Z disc,fascia adherens,zonula adherens,photoreceptor connecting cilium,postsynaptic density, intracellular component,extracellular region,smooth muscle dense body,postsynaptic density membrane,lateral plasma membrane,nuclear body,cytosol,dense core granule membrane…	RNA polymerase II regulatory region sequence-specific DNA binding,double-stranded RNA binding,calcium ion binding,ion channel binding,tropomyosin binding,actin filament binding,FATZ binding,thyroid hormone receptor coactivator activity,dynactin binding,alpha-actinin binding,integrin binding,protein membrane anchor,vinculin binding,IgE binding,myosin tail binding,retinoic acid receptor binding,pho…	1165	21.9633	19.6164	59.409	1531	24.8077	22.148	67.7522	1307	22.9723	20.6695	63.9128	3997	67.9826	66.6262	140.494	6387	87.096	96.9537	183.368	4364	73.9662	76.0878	152.79	669	10.594	10.1651	39.9523	589	8.09275	8.0839	36.494	703
SMED30005525	2.45366	1.29493	0	1.11128	0.152227	0.436201	-2.20795	-1.14271	5.77165e-15	2.20766	1.14252	4.42622e-13	DCR1_DROMERecName: Full=Endoribonuclease Dcr-1; Short=Protein dicer-1	regulation of multi-organism process,germarium-derived egg chamber formation,DNA catabolic process, endonucleolytic,post-embryonic development,central nervous system neuron differentiation,regulation of glial cell differentiation,regulation of immune system process,RNA catabolic process,positive regulation of nervous system development,hair follicle development,negative regulation of transcriptio…	intracellular non-membrane-bounded organelle,cytoplasmic part,RNAi effector complex,nuclear part	protein binding,regulatory RNA binding,ribonuclease III activity	527	5.21372	4.65661	26.8743	658	5.59502	4.99517	29.1188	521	4.80542	4.32371	25.4771	1772	15.8158	15.5003	62.2857	2839	20.3157	22.6151	81.5065	1886	16.7747	17.2559	66.0315	521	4.3295	4.1542	31.1138	497	3.58346	3.57954	30.7938	562
SMED30005569	2.06841	1.04852	7.96019e-11	-1.3383	-0.420397	0.0204953	-2.76815	-1.46892	0	2.7682	1.46895	0	MD36B_ARATHRecName: Full=Probable mediator of RNA polymerase II transcription subunit 36b; AltName: Full=Histone-glutamine methyltransferase; AltName: Full=SKP1-interacting partner 7; AltName: Full=rRNA 2'-O-methyltransferase fibrillarin 1	positive regulation of translation,regulation of transcription by RNA polymerase I,snoRNA localization,rRNA 2'-O-methylation,box C/D snoRNA 3'-end processing,histone glutamine methylation	small-subunit processome,Cajal body,chromosome,fibrillar center,dense fibrillar component,granular component,box C/D snoRNP complex,mediator complex,membrane,cytosol,small nuclear ribonucleoprotein complex	O-methyltransferase activity,ribonuclease activity,rRNA methyltransferase activity,snoRNA binding,histone-glutamine methyltransferase activity,TFIID-class transcription factor complex binding,ATPase binding	271	13.0007	11.6116	13.8196	406	16.7403	14.9456	17.9669	302	13.5071	12.1531	14.7679	853	36.9181	36.1815	29.9829	1298	45.0405	50.1382	37.265	969	41.7926	42.9914	33.9261	175	7.0518	6.76628	10.4509	186	6.5031	6.49599	11.5244	248
SMED30005588	2.25713	1.17449	0	1.45377	0.539796	0.000133387	-1.55261	-0.634695	4.14243e-06	1.55239	0.634494	5.69514e-05	ZFR_HUMANRecName: Full=Zinc finger RNA-binding protein; Short=hZFR; AltName: Full=M-phase phosphoprotein homolog	spermatid development,protein phosphorylation,protein methylation,mechanosensory behavior,negative regulation of transcription, DNA-templated,positive regulation of transcription, DNA-templated,negative regulation of translation,negative regulation of viral genome replication	manchette,polysome,nucleus,cytoplasm	microtubule binding,DNA binding,DNA-binding transcription factor activity,double-stranded RNA binding,single-stranded RNA binding,enzyme binding	813	16.1071	14.386	41.4588	964	16.4151	14.6552	42.6604	809	14.9428	13.4449	39.5604	2735	48.885	47.9097	96.135	3635	52.0908	57.9865	104.359	2645	47.1118	48.4631	92.6052	999	16.6248	15.9517	59.6597	1106	15.9695	15.952	68.527	1032
SMED30005619	1451.46	10.5033	9.85118e-05	1.43228	0.518311	0.955918	-1013.39	-9.98497	3.22964e-05	1060.76	10.0509	4.55178e-05	---NA---	--NA--	--NA--	--NA--	0	0	0	0	0	0	0	0	0	0	0	0	240	20.9617	20.5435	8.43598	290	20.3073	22.6057	8.32578	229	19.9313	20.503	8.01761	0	0	0	0	0	0	0	0	0
SMED30005620	4.37338	2.12875	0	-4.82932	-2.27182	4.48973e-16	-21.1204	-4.40057	0	21.1197	4.40052	0	SIX1A_DANRERecName: Full=Homeobox protein six1a; AltName: Full=Homeobox protein six1b; AltName: Full=Sine oculis homeobox homolog 1a; AltName: Full=Sine oculis homeobox homolog 1b	male gonad development,regulation of chondrocyte differentiation,regulation of synaptic growth at neuromuscular junction,myotome development,forebrain anterior/posterior pattern specification,forebrain dorsal/ventral pattern formation,circadian behavior,regulation of cell cycle phase transition,ureter smooth muscle cell differentiation,glial cell migration,anterior/posterior axis specification,pr…	nucleolus,cytoplasm,transcription factor complex	RNA polymerase II proximal promoter sequence-specific DNA binding,RNA polymerase II distal enhancer sequence-specific DNA binding,histone deacetylase binding,chromatin binding,signaling receptor binding,transcription coactivator activity,protein-containing complex binding,transcription coactivator binding,DNA-binding transcription activator activity, RNA polymerase II-specific,DNA-binding transcr…	79	2.6105	2.33155	4.02859	108	3.06732	2.73847	4.77938	99	3.04992	2.74418	4.84114	508	15.1444	14.8422	17.8562	872	20.8421	23.2011	25.0348	565	16.785	17.2665	19.7815	16	0.444098	0.426117	0.955511	17	0.409406	0.408958	1.05331	16
SMED30005622	2.3284	1.21934	0.00108469	-25.7328	-4.68554	0.000473948	-59.9163	-5.90488	6.26423e-06	60.6936	5.92347	7.33227e-06	SPR_DROMERecName: Full=Sex peptide receptor	--NA--	--NA--	--NA--	13	0.546977	0.48853	0.662933	13	0.470119	0.419717	0.575296	17	0.666855	0.600007	0.831307	49	1.86	1.82289	1.72235	67	2.03906	2.26985	1.92354	39	1.47525	1.51757	1.36545	0	0	0	0	0	0	0	0	1
SMED30005683	769.247	9.5873	0.000452321	4.95793	2.30974	0.549265	-155.155	-7.27757	1.73686e-08	157.175	7.29623	2.16063e-08	zinc finger, C2H2 type	--NA--	--NA--	--NA--	0	0	0	0	0	0	0	0	0	0	0	0	103	3.8026	3.72673	3.62044	199	5.89026	6.55693	5.71321	107	3.93652	4.04944	3.74622	1	0.0343728	0.0329811	0.0597195	0	0	0	0	0
SMED30005685	2.30298	1.2035	1.07548e-15	1.0013	0.00187407	0.999989	-2.29999	-1.20163	5.40868e-16	2.29972	1.20146	5.66227e-14	SUCO_RATRecName: Full=SUN domain-containing ossification factor; AltName: Full=Membrane protein CH1; AltName: Full=Protein osteopotentia homolog; AltName: Full=SUN-like protein 1; Flags: Precursor	mitotic cytokinesis,culmination involved in sorocarp development,positive regulation of collagen biosynthetic process,protein folding in endoplasmic reticulum,positive regulation of osteoblast differentiation,regulation of bone remodeling	nuclear envelope,vacuole,rough endoplasmic reticulum,integral component of endoplasmic reticulum membrane,anchored component of plasma membrane	protein self-association	598	10.0314	8.95949	30.4949	701	10.1069	9.0233	31.0217	624	9.75891	8.78063	30.5138	1867	28.255	27.6913	65.6249	3071	37.2622	41.4797	88.1671	1957	29.5139	30.3605	68.5173	473	6.66475	6.3949	28.2473	579	7.0786	7.07086	35.8744	557
SMED30005699	2.32544	1.2175	0	1.19302	0.254623	0.147255	-1.9492	-0.96288	3.62503e-11	1.94875	0.962548	1.849e-09	SJCHGC08402 protein	--NA--	--NA--	--NA--	248	8.81285	7.87116	12.6467	309	9.43761	8.4258	13.6743	289	9.57458	8.61478	14.1322	804	25.7758	25.2616	28.2605	1266	32.5408	36.2238	36.3463	972	31.0533	31.944	34.0311	269	8.02935	7.70425	16.0645	281	7.27746	7.26951	17.4106	292
SMED30005716	9.60594	3.26393	0	2.07108	1.05038	2.58762e-06	-4.63814	-2.21354	0	4.64023	2.2142	0	CBP_RATRecName: Full=CREB-binding protein	embryo development ending in birth or egg hatching,positive regulation of DNA-binding transcription factor activity,regulation of immune system process,skeletal system development,response to hypoxia,regulation of cellular component biogenesis,regulation of viral process,regulation of protein modification process,histone acetylation,positive regulation of neuron projection development,negative re…	nuclear body,transcription factor complex,cytoplasmic part,chromatin	RNA polymerase II regulatory region sequence-specific DNA binding,bHLH transcription factor binding,activating transcription factor binding,protein domain specific binding,zinc ion binding,proximal promoter sequence-specific DNA binding,DNA-binding transcription factor activity, RNA polymerase II-specific,histone binding,RNA polymerase II transcription factor binding,peptide butyryltransferase ac…	34	0.622214	0.555728	1.73383	71	1.11675	0.997027	3.142	46	0.784829	0.706155	2.24942	719	11.8708	11.634	25.2728	928	12.284	13.6743	26.6425	594	9.7729	10.0532	20.7968	83	1.27586	1.2242	4.95672	96	1.28039	1.27899	5.94809	81
SMED30005802	2.262	1.1776	1.07548e-15	1.49365	0.578842	0.000121011	-1.51441	-0.598757	5.60463e-05	1.51443	0.598777	0.000256939	hypothetical protein T265_12082	--NA--	--NA--	nucleic acid binding	771	20.9539	18.7149	39.317	970	22.6579	20.2288	42.926	805	20.3968	18.3522	39.3648	2471	60.5863	59.3775	86.8555	3553	69.8449	77.7501	102.005	2854	69.7334	71.7336	99.9226	937	21.3901	20.524	55.9571	1074	21.2727	21.2495	66.5443	1164
SMED30005824	20.5943	4.36417	2.41476e-12	2.05694	1.0405	0.229949	-10.0121	-3.32367	1.72428e-10	10.0238	3.32536	1.11473e-10	GCNT4_DANRERecName: Full=Beta-1,3-galactosyl-O-glycosyl-glycoprotein beta-1,6-N-acetylglucosaminyltransferase 4	inter-male aggressive behavior,immunoglobulin production in mucosal tissue,carbohydrate metabolic process,O-glycan processing,thyroid hormone metabolic process,tissue morphogenesis,homeostasis of number of cells,intestinal absorption,leukocyte tethering or rolling,cell adhesion molecule production,kidney morphogenesis	Golgi membrane,extracellular space,trans-Golgi network,integral component of membrane,Golgi cisterna,host cell part	beta-1,3-galactosyl-O-glycosyl-glycoprotein beta-1,6-N-acetylglucosaminyltransferase activity,protein binding,N-acetyllactosaminide beta-1,6-N-acetylglucosaminyltransferase activity,acetylgalactosaminyl-O-glycosyl-glycoprotein beta-1,6-N-acetylglucosaminyltransferase activity	5	0.507845	0.453579	0.254974	1	0.0872971	0.0779379	0.0442536	2	0.189386	0.170401	0.0978008	123	11.2709	11.046	4.32344	100	7.34667	8.17818	2.87096	44	4.01782	4.13307	1.5405	6	0.511888	0.491163	0.358317	5	0.370118	0.369713	0.309796	3
SMED30005828	4.82268	2.26984	0	1.1317	0.178497	0.431428	-4.26144	-2.09134	0	4.25888	2.09048	0	BOP1_DROWIRecName: Full=Ribosome biogenesis protein BOP1 homolog	regulation of cellular process,ribosomal large subunit biogenesis,rRNA processing	nuclear lumen,ribonucleoprotein complex	protein binding	189	4.30478	3.84479	9.63803	221	4.32633	3.8625	9.78004	206	4.37434	3.93584	10.0735	1314	27.0007	26.462	46.187	1929	31.7797	35.3766	55.3808	1363	27.9101	28.7107	47.7206	237	4.53419	4.35061	14.1535	150	2.48994	2.48722	9.29389	193
SMED30005848	2.15854	1.11005	3.44152e-10	-1.1173	-0.160013	0.509898	-2.41173	-1.27007	4.68179e-13	2.41168	1.27004	8.24042e-12	PPIL1_NEUCRRecName: Full=Peptidyl-prolyl cis-trans isomerase-like 1; Short=PPIase; AltName: Full=Rotamase	mRNA splicing, via spliceosome,protein peptidyl-prolyl isomerization,protein folding,regulation of flower development,meristem structural organization,regulation of root meristem growth,leaf vascular tissue pattern formation,leaf formation,leaf shaping,regulation of histone methylation,carpel development,stamen development,sepal formation	cytosol,nuclear body,U2-type catalytic step 2 spliceosome	chromatin binding,peptidyl-prolyl cis-trans isomerase activity,cyclosporin A binding,histone binding,disordered domain specific binding	315	29.4347	26.2895	16.0634	414	33.2497	29.685	18.321	312	27.1807	24.456	15.2569	1267	106.811	104.68	44.535	1070	72.3206	80.506	30.7192	1074	90.2256	92.8136	37.6023	307	24.0963	23.1207	18.3339	193	13.1436	13.1293	11.9581	273
SMED30005850	2.11234	1.07884	1.04425e-11	1.31512	0.395195	0.0274265	-1.6062	-0.683649	1.7704e-05	1.60522	0.682771	9.58053e-05	MBTP1_RATRecName: Full=Membrane-bound transcription factor site-1 protease; AltName: Full=Endopeptidase S1P; AltName: Full=Subtilisin/kexin isozyme 1; Short=SKI-1; Flags: Precursor	lysosome organization,hyperosmotic salinity response,membrane protein intracellular domain proteolysis,post-translational protein modification,regulation of cholesterol biosynthetic process,protein import into nucleus,ATF6-mediated unfolded protein response	Golgi membrane,Golgi stack,endoplasmic reticulum membrane,endoplasmic reticulum lumen	serine-type endopeptidase activity,metalloendopeptidase activity,protein binding	150	3.84335	3.43267	7.64923	196	4.31631	3.85356	8.6737	168	4.01314	3.61085	8.21527	531	12.2745	12.0296	18.6646	672	12.4542	13.8638	19.2928	471	10.8497	11.1609	16.4904	184	3.96004	3.7997	10.9884	205	3.82808	3.8239	12.7017	175
SMED30005853	9.33553	3.22273	0	1.25907	0.332357	0.167833	-7.41463	-2.89038	0	7.41563	2.89057	0	interferon-induced, double-stranded RNA-activated protein kinase-like	--NA--	--NA--	--NA--	72	2.87198	2.5651	3.67163	72	2.46843	2.20379	3.18626	63	2.34286	2.108	3.08073	825	29.6889	29.0966	28.9987	1196	34.5072	38.4128	34.3367	969	34.7496	35.7463	33.9261	64	2.14433	2.05751	3.82205	64	1.86054	1.8585	3.96539	90
SMED30005854	2.25689	1.17434	1.06542e-08	-1.03577	-0.0507039	0.953909	-2.33762	-1.22504	2.73088e-09	2.33912	1.22597	1.8407e-08	GTDC1_DROMERecName: Full=Glycosyltransferase-like domain-containing protein 1-like	central nervous system development	--NA--	transferase activity	87	4.11126	3.67196	4.43655	120	4.8739	4.35136	5.31043	109	4.80219	4.3208	5.33014	299	12.7473	12.493	10.5098	446	15.2448	16.9702	12.8045	355	15.0821	15.5147	12.4291	61	2.4213	2.32327	3.64289	79	2.72077	2.7178	4.89478	115
SMED30005898	3.75861	1.9102	0	1.28778	0.364887	0.0518203	-2.91867	-1.54531	0	2.91877	1.54536	0	TBP_CANALRecName: Full=TATA-box-binding protein; AltName: Full=TATA sequence-binding protein; Short=TBP; AltName: Full=TATA-binding factor; AltName: Full=TATA-box factor; AltName: Full=Transcription initiation factor TFIID TBP subunit	embryo development ending in birth or egg hatching,hemopoiesis,embryonic pattern specification,RNA polymerase II preinitiation complex assembly,positive regulation of transcription, DNA-templated,transposon integration,nucleolar large rRNA transcription by RNA polymerase I,RNA polymerase III preinitiation complex assembly	transcription factor TFIIA complex,RNA polymerase I upstream activating factor complex,transcription factor TFIIIB complex,transcription factor TFIID complex,RNA polymerase I core factor complex	RNA polymerase II core promoter sequence-specific DNA binding,AT DNA binding,DNA binding, bending,chromatin binding,RNA polymerase III type 3 promoter sequence-specific DNA binding,RNA polymerase III general transcription initiation factor activity,RNA polymerase II activating transcription factor binding,RNA polymerase I transcription regulator recruiting activity,RNA polymerase II general trans…	120	9.03025	8.06533	6.11938	148	9.57236	8.5461	6.54953	143	10.0326	9.02685	6.99276	765	51.9364	50.9002	26.8897	868	47.2463	52.5937	24.9199	743	50.2671	51.709	26.0135	138	8.72289	8.36972	8.24129	128	7.02	7.01233	7.93079	176
SMED30005921	5.4164	2.43733	0	1.97717	0.983438	2.03102e-09	-2.73947	-1.4539	0	2.73952	1.45392	0	TYW5_CHICKRecName: Full=tRNA wybutosine-synthesizing protein 5; AltName: Full=tRNA(Phe) (7-(3-amino-3-carboxypropyl)wyosine(37)-C(2))-hydroxylase	wybutosine biosynthetic process	cytoplasm	tRNA binding,iron ion binding,oxidoreductase activity, acting on paired donors, with incorporation or reduction of molecular oxygen, 2-oxoglutarate as one donor, and incorporation of one atom each of oxygen into both donors,protein homodimerization activity	212	10.7157	9.57066	10.8109	207	8.99275	8.02863	9.16049	159	7.49268	6.74159	7.77516	1760	80.2579	78.6566	61.8639	1703	62.2626	69.3097	48.8924	1353	61.4834	63.247	47.3704	326	13.8409	13.2805	19.4685	298	10.9776	10.9656	18.4639	332
SMED30005932	2.31436	1.21061	0	-1.27799	-0.353871	0.028054	-2.95772	-1.56448	0	2.95738	1.56432	0	TDRD1_DANRERecName: Full=Tudor domain-containing protein 1	gamete generation,cellular process,developmental process	--NA--	--NA--	1162	14.5636	13.0074	59.256	1384	14.9086	13.3103	61.2469	1240	14.4891	13.0367	60.6365	3647	41.2373	40.4146	128.192	6003	54.4203	60.5797	172.344	3976	44.8008	46.0859	139.205	790	8.31674	7.98001	47.1784	830	7.58141	7.57313	51.4262	852
SMED30005939	312.18	8.28623	0.00295215	1.43228	0.518311	0.955918	-217.961	-7.76792	0.00162437	228.129	7.83371	0.00198284	---NA---	--NA--	--NA--	--NA--	0	0	0	0	0	0	0	0	0	0	0	0	47	3.53221	3.46174	1.65205	70	4.21779	4.69516	2.00967	46	3.44502	3.54384	1.61053	0	0	0	0	0	0	0	0	0
SMED30005945	2.1073	1.07539	3.65981e-11	-4.1257	-2.04464	0	-8.69409	-3.12004	0	8.69199	3.11969	0	FMNL3_HUMANRecName: Full=Formin-like protein 3; AltName: Full=Formin homology 2 domain-containing protein 3; AltName: Full=WW domain-binding protein 3; Short=WBP-3	ommatidial rotation,mushroom body development,regulation of cell morphogenesis,sprouting angiogenesis,negative regulation of cellular process,filopodium assembly,cortical actin cytoskeleton organization,actin filament severing,axon extension,regulation of canonical Wnt signaling pathway,actin nucleation,substrate-dependent cell migration	phagocytic vesicle,plasma membrane,intracellular membrane-bounded organelle,cytoskeletal part,actin cytoskeleton,cilium,cytosol	profilin binding,actin filament binding,Rac GTPase binding,GTPase activating protein binding	1067	16.4883	14.7265	54.4115	1136	15.0879	13.4703	50.272	1028	14.8102	13.3256	50.2696	3027	42.2003	41.3584	106.399	4488	50.1642	55.8419	128.849	3070	42.6508	43.8742	107.485	205	2.6609	2.55317	12.2425	268	3.01825	3.01495	16.6051	181
SMED30005950	2.35403	1.23514	0	-1.04267	-0.060287	0.753309	-2.45449	-1.29542	0	2.45453	1.29545	0	TADA3_XENTRRecName: Full=Transcriptional adapter 3; AltName: Full=ADA3 homolog; AltName: Full=Transcriptional adapter 3-like; Short=ADA3-like protein	histone acetylation,regulation of nucleic acid-templated transcription	histone acetyltransferase complex	--NA--	345	10.7026	9.55895	17.5932	372	9.9186	8.85522	16.4623	389	11.2506	10.1228	19.0223	1237	34.6202	33.9295	43.4805	1602	35.9468	40.0154	45.9927	1180	32.91	33.854	41.3135	289	7.5306	7.2257	17.2589	302	6.82786	6.8204	18.7117	295
SMED30005961	5.28235	2.40118	0	-3.55084	-1.82816	0	-18.7568	-4.22934	0	18.7552	4.22922	0	ACY1A_RATRecName: Full=Aminoacylase-1A; Short=ACY-1A; AltName: Full=ACY IA; AltName: Full=N-acyl-L-amino-acid amidohydrolase	protein catabolic process,xenobiotic metabolic process,cellular amino acid metabolic process,cellular biosynthetic process	extracellular exosome,cytosol	identical protein binding,aminoacylase activity	214	9.20594	8.22224	10.9129	255	9.4283	8.41748	11.2847	239	9.58537	8.62449	11.6872	2121	82.3164	80.6741	74.553	2079	64.6902	72.0119	59.6872	1546	59.7916	61.5067	54.1277	60	2.16805	2.08027	3.58317	50	1.56759	1.56588	3.09796	56
SMED30006028	2.17785	1.1229	1.3453e-13	-1.87439	-0.906423	4.21094e-08	-4.08214	-2.02932	0	4.08185	2.02922	0	cAMP responsive element binding protein-1	regulation of transcription, DNA-templated	--NA--	DNA-binding transcription factor activity	290	14.0376	12.5376	14.7885	353	14.6861	13.1116	15.6215	339	15.2985	13.765	16.5772	870	37.9931	37.2351	30.5804	1325	46.3916	51.6423	38.0402	1105	48.0875	49.4669	38.6876	146	5.93621	5.69587	8.71904	126	4.44501	4.44016	7.80687	165
SMED30006036	5.50551	2.46088	0	1.25243	0.324733	0.0527397	-4.39585	-2.13614	0	4.39416	2.13559	0	slc17a-11, partial	--NA--	--NA--	--NA--	141	3.87515	3.46108	7.19027	175	4.13377	3.69059	7.74437	155	3.97154	3.57341	7.57956	1211	30.0266	29.4275	42.5666	1644	32.6814	36.3804	47.1985	1155	28.5383	29.3569	40.4382	173	3.99373	3.83203	10.3315	161	3.22481	3.22129	9.97544	158
SMED30006044	3.25867	1.70428	1.93995e-12	1.85057	0.887967	0.000677565	-1.7609	-0.816316	0.000655696	1.76096	0.81636	0.000375517	---NA---	--NA--	--NA--	--NA--	57	1.57785	1.40925	2.90671	46	1.09443	0.977095	2.03566	62	1.60007	1.43967	3.03182	275	6.86777	6.73074	9.66623	363	7.26821	8.09084	10.4216	201	5.00223	5.14572	7.0373	83	1.92989	1.85175	4.95672	83	1.67447	1.67264	5.14262	90
SMED30006058	2.33718	1.22477	0	1.42213	0.508053	0.000371881	-1.64343	-0.716714	1.52321e-07	1.64305	0.716374	2.30527e-06	SYNC_BOVINRecName: Full=Asparagine--tRNA ligase, cytoplasmic; AltName: Full=Asparaginyl-tRNA synthetase; Short=AsnRS	negative regulation of transcription by RNA polymerase II,asparaginyl-tRNA aminoacylation	cytosol	nucleic acid binding,ATP binding,asparagine-tRNA ligase activity	556	16.3245	14.5802	28.3531	678	17.1094	15.2751	30.0039	643	17.6008	15.8365	31.443	2026	53.6657	52.595	71.2138	2858	60.6956	67.5653	82.052	1912	50.4696	51.9173	66.9418	701	17.2881	16.5881	41.8633	793	16.9687	16.9501	49.1337	733
SMED30006080	3.49619	1.80578	3.75612e-05	-3.15843	-1.65921	0.0143176	-11.0425	-3.46499	5.15264e-09	11.0733	3.46902	1.32782e-09	PIAS4_MOUSERecName: Full=E3 SUMO-protein ligase PIAS4; AltName: Full=PIASy; AltName: Full=Protein inhibitor of activated STAT protein 4; AltName: Full=Protein inhibitor of activated STAT protein gamma; Short=PIAS-gamma; AltName: Full=RING-type E3 ubiquitin transferase PIAS4	regulation of DNA recombination,regulation of transcription by RNA polymerase II,response to osmotic stress,chromosome segregation,meiosis I,gamete generation,response to hormone,embryo development ending in birth or egg hatching,positive regulation of signal transduction,negative regulation of gene expression,protein sumoylation,response to lipid,regulation of cell proliferation,positive regulat…	nucleoplasm,cytoplasmic part,nuclear chromosome part	transcription coactivator activity,transcription factor binding,zinc ion binding,SUMO transferase activity	17	0.95645	0.854249	0.866913	14	0.676987	0.604407	0.61955	4	0.209812	0.188779	0.195602	47	2.38563	2.33803	1.65205	96	3.90674	4.34891	2.75612	51	2.57965	2.65364	1.78558	2	0.0945162	0.0906894	0.119439	1	0.0410036	0.0409588	0.0619593	6
SMED30006085	3.71636	1.89389	0	-1.39045	-0.475556	0.000673315	-5.16743	-2.36945	0	5.16761	2.3695	0	CPO_DROMERecName: Full=Protein couch potato	dormancy process,chemical synaptic transmission,negative regulation of smooth muscle cell differentiation,RNA processing,embryonic digestive tract morphogenesis,positive regulation of smooth muscle cell proliferation,negative regulation of BMP signaling pathway,response to oxidative stress,regulation of hemocyte proliferation,positive regulation of SMAD protein signal transduction,positive regula…	cytoplasmic stress granule,nucleoplasm,cytosol	protein homodimerization activity,poly(A) binding,transcription coactivator activity,mRNA binding	223	7.41447	6.6222	11.3719	309	8.83024	7.88355	13.6743	245	7.59448	6.83318	11.9806	1350	40.4949	39.687	47.4524	1735	41.7258	46.4484	49.8111	1362	40.7126	41.8804	47.6856	148	4.13333	3.96598	8.83848	158	3.82861	3.82443	9.78956	160
SMED30006086	2.83694	1.50434	0	1.17451	0.232056	0.272853	-2.41543	-1.27228	3.69467e-15	2.41516	1.27212	4.70223e-13	NOL6_MOUSERecName: Full=Nucleolar protein 6; AltName: Full=Nucleolar RNA-associated protein; Short=Nrap	--NA--	nuclear lumen,intracellular non-membrane-bounded organelle	--NA--	157	5.76203	5.14633	8.00619	170	5.36245	4.78754	7.5231	134	4.58498	4.12536	6.55265	635	21.0252	20.6058	22.3202	832	22.0866	24.5864	23.8864	557	18.3784	18.9056	19.5014	158	4.87075	4.67354	9.43567	140	3.74466	3.74057	8.6743	154
SMED30006087	2.27086	1.18324	0.00117608	-5.92179	-2.56603	7.7923e-06	-13.4476	-3.74927	5.85329e-12	13.4471	3.74922	3.7844e-13	ST18_HUMANRecName: Full=Suppression of tumorigenicity 18 protein; AltName: Full=Zinc finger protein 387	regulation of insulin secretion involved in cellular response to glucose stimulus,negative regulation of cell proliferation,post-embryonic development,regulation of hormone metabolic process,positive regulation of transcription by RNA polymerase II,negative regulation of transcription by RNA polymerase II,neuron fate specification,positive regulation of cysteine-type endopeptidase activity involv…	chromosome,nucleoplasm,cytosol,protein-DNA complex	DNA-binding transcription activator activity, RNA polymerase II-specific,DNA-binding transcription repressor activity, RNA polymerase II-specific,cobalt ion binding,zinc ion binding,retinoic acid-responsive element binding,chromatin binding,enhancer sequence-specific DNA binding,transcription coactivator activity,histone binding	9	0.356878	0.318744	0.458954	30	1.02244	0.912823	1.32761	35	1.2939	1.1642	1.71151	74	2.64729	2.59447	2.60109	95	2.72477	3.03317	2.72741	88	3.13716	3.22715	3.081	3	0.0999221	0.0958764	0.179158	3	0.0866977	0.0866029	0.185878	4
SMED30006103	5.1894	2.37557	0	-1.1192	-0.162464	0.496515	-5.80796	-2.53803	0	5.80658	2.53769	0	ICMT_XENLARecName: Full=Protein-S-isoprenylcysteine O-methyltransferase; AltName: Full=Farnesyl cysteine carboxyl methyltransferase; Short=FCMT; AltName: Full=Isoprenylcysteine carboxylmethyltransferase; AltName: Full=Prenylated protein carboxyl methyltransferase; Short=PPMT; AltName: Full=Prenylcysteine carboxyl methyltransferase; Short=pcCMT	multicellular organism growth,determination of adult lifespan,positive regulation of cell proliferation,C-terminal protein methylation,regulation of Ras protein signal transduction,S-adenosylmethioninamine metabolic process,nuclear envelope organization,in utero embryonic development,flower development,liver development,protein localization to nucleus,regulation of cellular senescence,regulation …	endoplasmic reticulum membrane,nuclear inner membrane,integral component of membrane	cAMP response element binding protein binding,protein C-terminal S-isoprenylcysteine carboxyl O-methyltransferase activity	586	32.4931	29.021	29.883	455	21.6842	19.3594	20.1354	643	33.24	29.9079	31.443	3720	186.092	182.379	130.758	5344	214.333	238.592	153.424	4532	225.922	232.403	158.672	375	17.4657	16.7586	22.3948	405	16.3665	16.3486	25.0935	490
SMED30006105	2.50734	1.32616	0	1.26073	0.334256	0.0598459	-1.98881	-0.991903	5.73024e-11	1.99029	0.992977	5.477e-09	RBMX2_MOUSERecName: Full=RNA-binding motif protein, X-linked 2	response to zinc ion,response to salt stress,response to cytokinin,response to cold,alternative mRNA splicing, via spliceosome,generation of catalytic spliceosome for first transesterification step,spliceosomal complex assembly,mRNA export from nucleus,response to abscisic acid,innate immune response,mRNA 3'-end processing	nuclear speck,Golgi apparatus,nucleolus,chloroplast,plasmodesma,apoplast,spliceosomal complex,U2 snRNP,plasma membrane,peroxisome,RES complex,cell wall,cleavage body	first spliceosomal transesterification activity,mRNA binding,protein binding	192	13.2089	11.7975	9.79101	224	13.245	11.825	9.9128	197	12.6354	11.3688	9.63338	717	44.5017	43.6138	25.2025	831	41.352	46.0323	23.8577	809	50.0369	51.4722	28.3242	190	10.9795	10.5349	11.3467	200	10.0278	10.0168	12.3919	256
SMED30006127	6.29234	2.6536	0	1.24665	0.318051	0.0637318	-5.04742	-2.33555	0	5.04753	2.33558	0	MED25_XENTRRecName: Full=Mediator of RNA polymerase II transcription subunit 25; AltName: Full=Mediator complex subunit 25	--NA--	--NA--	--NA--	239	4.66453	4.16611	12.1878	318	5.33429	4.76239	14.0726	265	4.82184	4.33848	12.9586	2277	40.0927	39.2928	80.0364	3404	48.054	53.4928	97.7274	2330	40.883	42.0557	81.5766	247	4.04921	3.88526	14.7507	296	4.21028	4.20568	18.3399	312
SMED30006224	3.3324	1.73656	3.91039e-06	-1.54288	-0.625622	0.268356	-5.14148	-2.36218	2.01722e-08	5.14465	2.36307	1.31013e-08	---NA---	--NA--	--NA--	--NA--	13	1.88781	1.68609	0.662933	21	2.62104	2.34003	0.929325	9	1.21847	1.09632	0.440104	58	7.59862	7.44701	2.0387	107	11.239	12.5111	3.07192	59	7.70271	7.92366	2.06567	4	0.487908	0.468153	0.238878	12	1.27	1.26862	0.743511	7
SMED30006229	3.58452	1.84178	3.85294e-10	-1.04922	-0.0693164	0.955918	-3.76095	-1.9111	3.87261e-10	3.76212	1.91155	1.79972e-09	exostosin-2-like	macromolecule biosynthetic process,carbohydrate derivative biosynthetic process,organonitrogen compound biosynthetic process	--NA--	--NA--	19	2.67945	2.39314	0.968902	29	3.51503	3.13818	1.28335	15	1.97215	1.77445	0.733506	111	14.1223	13.8406	3.90164	135	13.7707	15.3293	3.87579	103	13.0589	13.4335	3.60618	12	1.42146	1.36391	0.716634	21	2.15834	2.15598	1.30114	17
SMED30006235	2.04764	1.03396	2.81774e-05	-35.1349	-5.13483	2.57341e-14	-71.9437	-6.1688	0	72.1845	6.17362	0	VACHB_DANRERecName: Full=Probable vesicular acetylcholine transporter-B; Short=VAChT-B; AltName: Full=Solute carrier family 18 member 3-B	transmembrane transport	integral component of membrane,cell part	--NA--	87	3.11634	2.78335	4.43655	71	2.18586	1.95151	3.142	69	2.30426	2.07327	3.37413	210	6.78635	6.65095	7.38148	288	7.46186	8.30641	8.26836	219	7.05255	7.25485	7.6675	2	0.0601753	0.0577389	0.119439	2	0.0522113	0.0521542	0.123919	1
SMED30006290	2.38156	1.25191	0	-1.4489	-0.53496	3.04792e-05	-3.45065	-1.78687	0	3.45075	1.78691	0	expressed protein	--NA--	integral component of membrane	--NA--	707	32.8041	29.2988	36.0534	840	33.4986	29.9072	37.173	724	31.3187	28.1792	35.4039	2513	105.194	103.096	88.3318	3081	103.402	115.105	88.4542	2717	113.338	116.589	95.126	436	16.9925	16.3045	26.0377	415	14.0335	14.0181	25.7131	457
SMED30006302	9.75694	3.28643	1.96039e-11	1.74181	0.800586	0.253782	-5.60162	-2.48584	7.1942e-09	5.60639	2.48707	4.10582e-09	---NA---	--NA--	--NA--	--NA--	6	0.262311	0.234282	0.305969	3	0.112726	0.100641	0.132761	4	0.163035	0.146692	0.195602	68	2.68204	2.62853	2.39019	81	2.56141	2.85132	2.32548	51	2.00453	2.06202	1.78558	4	0.146889	0.140941	0.238878	6	0.191172	0.190963	0.371756	9
SMED30006342	2.49586	1.31954	0	-1.47294	-0.558694	0.000479236	-3.67624	-1.87823	0	3.67541	1.87791	0	NU133_MOUSERecName: Full=Nuclear pore complex protein Nup133; AltName: Full=133 kDa nucleoporin; AltName: Full=Nucleoporin Nup133	--NA--	--NA--	protein binding,structural constituent of nuclear pore	557	7.89438	7.05083	28.4041	725	8.83161	7.88476	32.0838	599	7.91492	7.1215	29.2913	1963	25.1001	24.5993	68.9993	3139	32.1798	35.822	90.1194	2172	27.6757	28.4696	76.0448	377	4.48815	4.30643	22.5142	324	3.3467	3.34304	20.0748	361
SMED30006355	961.588	9.90927	0.000264009	15.5231	3.95635	0.209253	-61.9455	-5.95293	5.40868e-16	62.1998	5.95884	5.79826e-16	ATLA2_HUMANRecName: Full=Atlastin-2; AltName: Full=ADP-ribosylation factor-like protein 6-interacting protein 2; Short=ARL-6-interacting protein 2; Short=Aip-2	endoplasmic reticulum tubular network membrane organization,regulation of synaptic growth at neuromuscular junction,Golgi organization,response to oxidative stress,regulation of microtubule depolymerization,cellular response to chemical stimulus,protein homooligomerization,immune system process,muscle organ development,defense response to other organism,endoplasmic reticulum to Golgi vesicle-medi…	synapse part,Golgi cis cisterna,microtubule,cytoplasmic vesicle,nucleus,neuron part,integral component of membrane,endoplasmic reticulum tubular network membrane,intrinsic component of endoplasmic reticulum membrane	GTP binding,GTPase activity,protein homodimerization activity	0	0	0	0	0	0	0	0	0	0	0	0	160	4.89018	4.79262	5.62399	203	4.97438	5.53739	5.82804	140	4.26401	4.38632	4.9016	1	0.0284562	0.027304	0.0597195	1	0.0246901	0.0246631	0.0619593	2
SMED30006361	3.72116	1.89575	0	1.48074	0.566314	0.000100207	-2.51305	-1.32944	0	2.51277	1.32928	0	RAD21_BOVINRecName: Full=Double-strand-break repair protein rad21 homolog	mitotic chromosome condensation,regulation of sister chromatid segregation,mitotic cohesin ssDNA (lagging strand) loading,synaptonemal complex assembly,pollen development,cell division,positive regulation of cellular process,seminiferous tubule development,apoptotic process,centromeric sister chromatid cohesion,megagametogenesis,spermatogenesis,negative regulation of mitotic cell cycle phase tran…	nuclear meiotic cohesin complex,nucleus leading edge,nuclear mitotic cohesin complex,nucleolus,chromosome, centromeric region,nuclear subtelomeric heterochromatin,lateral element,mitochondrion	protein kinase binding,chromatin binding	697	13.2707	11.8526	35.5434	896	14.6624	13.0905	39.6512	786	13.9521	12.5535	38.4357	4264	73.2434	71.7821	149.879	5609	77.2457	85.9886	161.032	3809	65.1999	67.0702	133.358	981	15.6889	15.0537	58.5848	933	12.9464	12.9323	57.808	1021
SMED30006399	3.7209	1.89565	1.96755e-08	1.59041	0.669399	0.106848	-2.33959	-1.22625	0.00015533	2.33726	1.22482	0.000360477	---NA---	--NA--	--NA--	--NA--	18	1.21195	1.08245	0.917907	17	0.983788	0.878315	0.75231	17	1.06714	0.960161	0.831307	68	4.13061	4.0482	2.39019	126	6.1364	6.83093	3.61741	107	6.477	6.66279	3.74622	31	1.75323	1.68224	1.8513	19	0.932344	0.931325	1.17723	19
SMED30006417	2.28917	1.19483	0	-6.24932	-2.6437	0	-14.3058	-3.83853	0	14.3077	3.83872	0	CNBP_RATRecName: Full=Cellular nucleic acid-binding protein; Short=CNBP; AltName: Full=Zinc finger protein 9	positive regulation of nitrogen compound metabolic process,regulation of transcription, DNA-templated,response to stress,response to abiotic stimulus,positive regulation of cellular biosynthetic process,positive regulation of gene expression,viral process,positive regulation of macromolecule biosynthetic process	intracellular organelle,cytoplasmic part,host cell part	zinc ion binding,DNA binding,RNA binding,hydrolase activity	283	10.9629	9.7915	14.4315	338	11.2537	10.0472	14.9577	377	13.6157	12.2508	18.4355	1084	37.8845	37.1286	38.1025	1373	38.4716	42.8259	39.4182	1064	37.056	38.1189	37.2521	43	1.39917	1.34252	2.56794	44	1.24223	1.24087	2.72621	46
SMED30006456	6.53077	2.70725	0	2.09519	1.06708	8.83525e-09	-3.11702	-1.64017	0	3.11707	1.64019	0	CLSPN_HUMANRecName: Full=Claspin; Short=hClaspin	DNA metabolic process,mitotic G2 DNA damage checkpoint,peptidyl-serine phosphorylation,activation of protein kinase activity,mitotic DNA replication checkpoint	nucleoplasm,Golgi apparatus	protein binding,anaphase-promoting complex binding	101	1.77809	1.58809	5.15048	96	1.45259	1.29685	4.24834	79	1.29663	1.16665	3.86313	832	13.2144	12.9507	29.2447	1204	15.3316	17.0669	34.5663	769	12.1712	12.5204	26.9238	152	2.2477	2.1567	9.07736	161	2.0657	2.06344	9.97544	171
SMED30006506	3.73855	1.90248	0	1.53608	0.619257	0.00038356	-2.43382	-1.28322	5.40868e-16	2.43368	1.28314	5.61279e-15	KAT5_PONABRecName: Full=Histone acetyltransferase KAT5; AltName: Full=60 kDa Tat-interactive protein; Short=Tip60; AltName: Full=Histone acetyltransferase HTATIP; AltName: Full=Lysine acetyltransferase 5	histone H4-K5 acetylation,negative regulation of cell fate specification,positive regulation of protein acetylation,histone H4-K8 acetylation,histone H4-K16 acetylation,positive regulation of transcription elongation from RNA polymerase II promoter,centromere complex assembly,chromatin silencing at rDNA,regulation of synaptic plasticity,regulation of cell cycle,positive regulation of macroautopha…	Swr1 complex,kinetochore,transcription factor complex,polytene chromosome interband,cytosol,MLL1 complex,nuclear matrix,nucleolus,nuclear telomeric heterochromatin,MSL complex,Piccolo NuA4 histone acetyltransferase complex	histone acetyltransferase activity (H4-K16 specific),protein-containing complex binding,phospholipase binding,histone acetyltransferase activity (H4-K8 specific),histone acetyltransferase activity (H4-K5 specific),androgen receptor binding,methylated histone binding,euchromatin binding,repressing transcription factor binding,transcription coactivator activity	193	4.59862	4.10724	9.84201	210	4.30059	3.83952	9.29325	160	3.55424	3.19795	7.82406	1058	22.743	22.2892	37.1886	1342	23.1287	25.7465	38.5283	863	18.4866	19.0169	30.2149	230	4.60321	4.41683	13.7355	275	4.77542	4.7702	17.0388	217
SMED30006522	107.533	6.74863	0	-3.81514	-1.93174	0.0122048	-410.253	-8.68037	0	417.569	8.70587	0	TERA_XENLARecName: Full=Transitional endoplasmic reticulum ATPase; Short=TER ATPase; AltName: Full=15S Mg(2+)-ATPase p97 subunit; Short=p97; AltName: Full=Valosin-containing protein; Short=VCP	determination of adult lifespan,positive regulation of ATP biosynthetic process,positive regulation of Lys63-specific deubiquitinase activity,endoplasmic reticulum stress-induced pre-emptive quality control,cellular protein complex disassembly,aggresome assembly,protein N-linked glycosylation via asparagine,positive regulation of histone H2B ubiquitination,establishment of endoplasmic reticulum l…	glutamatergic synapse,proteasome complex,plasma membrane,nuclear envelope,Derlin-1 retrotranslocation complex,Hrd1p ubiquitin ligase ERAD-L complex,Doa10p ubiquitin ligase complex,cytosolic large ribosomal subunit,nucleolus,mitotic spindle midzone,cytoplasmic stress granule,cell wall,Golgi apparatus,fusome,autolysosome,plasmodesma,apoplast,phragmoplast,nuclear chromatin,VCP-NSFL1C complex,site of…	ATPase activity,protein phosphatase regulator activity,molecular adaptor activity,protein domain specific binding,protein phosphatase binding,ubiquitin-specific protease binding,ubiquitin protein ligase binding,lipid binding,ubiquitin binding,MHC class I protein binding,ADP binding,deubiquitinase activator activity,K48-linked polyubiquitin modification-dependent protein binding,ATP binding,identi…	18	0.393947	0.351852	0.917907	6	0.112864	0.100764	0.265521	0	0	0	0	1295	25.5698	25.0596	45.5192	1777	28.1308	31.3147	51.0169	1113	21.8996	22.5278	38.9677	4	0.073534	0.0705567	0.238878	1	0.0159505	0.0159331	0.0619593	0
SMED30006548	3.54675	1.8265	0	1.88789	0.916778	7.82401e-09	-1.87868	-0.909721	1.3902e-09	1.87882	0.909829	3.83777e-08	BRD7_HUMANRecName: Full=Bromodomain-containing protein 7; AltName: Full=75 kDa bromodomain protein; AltName: Full=Protein CELTIX-1	regulation of cellular metabolic process,regulation of nitrogen compound metabolic process,regulation of macromolecule metabolic process,regulation of primary metabolic process	intracellular part	nucleic acid binding,protein binding	186	5.01444	4.47863	9.48504	263	6.09402	5.44068	11.6387	221	5.55467	4.99785	10.807	985	23.9573	23.4793	34.6227	1416	27.6123	30.7375	40.6528	1250	30.2967	31.1658	43.7643	299	6.77086	6.49671	17.8561	377	7.40729	7.3992	23.3586	379
SMED30006583	3.13967	1.65061	6.05644e-11	1.5553	0.637196	0.0290626	-2.01869	-1.01342	4.09641e-05	2.01885	1.01353	3.26706e-05	FZD10_CHICKRecName: Full=Frizzled-10; Short=Fz-10; Short=cFz-10; Flags: Precursor	retina vasculature morphogenesis in camera-type eye,positive regulation of JUN kinase activity,positive regulation of cell proliferation,blood vessel morphogenesis,non-canonical Wnt signaling pathway via JNK cascade,positive regulation of developmental process,generation of neurons,epithelium development,regulation of anatomical structure morphogenesis,behavior,positive regulation of GTPase activ…	plasma membrane bounded cell projection part,synapse,plasma membrane part,nucleoplasm,cell surface,integral component of membrane,endosome membrane	Wnt-activated receptor activity,ion binding,Wnt-protein binding,protein dimerization activity	31	0.721676	0.644562	1.58084	45	0.900393	0.803861	1.99141	48	1.04179	0.937354	2.34722	216	4.53656	4.44604	7.59238	222	3.73821	4.1613	6.37353	162	3.39057	3.48782	5.67185	54	1.05594	1.01318	3.22485	52	0.882253	0.881289	3.22188	55
SMED30006591	2.35879	1.23805	0	1.39833	0.4837	0.000942722	-1.68687	-0.754346	6.08092e-08	1.68642	0.753965	2.33202e-06	ZMYM3_MOUSERecName: Full=Zinc finger MYM-type protein 3; AltName: Full=DXHXS6673E protein; AltName: Full=Zinc finger protein 261	--NA--	nucleus	binding	654	17.8645	15.9556	33.3506	785	18.4298	16.4539	34.739	694	17.6737	15.9021	33.9369	2356	58.0603	56.9019	82.8132	3359	66.3669	73.8785	96.4355	2096	51.4731	52.9496	73.3839	823	18.8832	18.1186	49.1491	833	16.5831	16.565	51.6121	831
SMED30006630	4.8828	2.28771	0	-5.25395	-2.3934	3.47101e-13	-25.654	-4.68111	0	25.669	4.68196	0	ATC1_ANOGARecName: Full=Calcium-transporting ATPase sarcoplasmic/endoplasmic reticulum type; AltName: Full=Calcium pump	positive regulation of heart rate,regulation of cardiac muscle cell membrane potential,carbohydrate derivative transport,epidermis development,fatty acid beta-oxidation,positive regulation of mitochondrial calcium ion concentration,ovarian follicle cell development,adaptive thermogenesis,cardiac muscle hypertrophy in response to stress,T-tubule organization,regulation of cardiac muscle cell actio…	calcium ion-transporting ATPase complex,endoplasmic reticulum-Golgi intermediate compartment,calcium channel complex,H zone,I band,extrinsic component of cytoplasmic side of plasma membrane,sarcoplasmic reticulum membrane,plasma membrane bounded cell projection,intercalated disc,ribbon synapse,apical ectoplasmic specialization,nucleoplasm,integral component of plasma membrane,platelet dense tubul…	calcium-transporting ATPase activity involved in regulation of cardiac muscle cell membrane potential,protein C-terminus binding,calcium ion binding,proton-exporting ATPase activity, phosphorylative mechanism,ATP binding,lutropin-choriogonadotropic hormone receptor binding,protein homodimerization activity,S100 protein binding,nucleotide-sugar transmembrane transporter activity,enzyme binding	50	0.797891	0.712633	2.54974	69	0.946371	0.84491	3.0535	72	1.07118	0.963801	3.52083	421	6.06104	5.94012	14.7981	561	6.47539	7.20829	16.1061	456	6.54207	6.72972	15.9652	10	0.134041	0.128614	0.597195	9	0.104671	0.104556	0.557633	11
SMED30006657	2.37533	1.24813	9.25406e-13	-1.54239	-0.625171	0.00148869	-3.66369	-1.8733	0	3.6617	1.87251	0	METL5_MOUSERecName: Full=Methyltransferase-like protein 5	methylation	--NA--	nucleic acid binding,methyltransferase activity	155	11.2848	10.0789	7.9042	274	17.1455	15.3073	12.1255	201	13.6431	12.2755	9.82898	646	42.4311	41.5846	22.7069	869	45.7625	50.942	24.9486	771	50.4651	51.9127	26.9938	99	6.05423	5.8091	5.91223	100	5.30602	5.30022	6.19593	140
SMED30006669	6.17974	2.62755	0	-5.0492	-2.33606	1.59067e-08	-31.2028	-4.9636	0	31.2142	4.96413	0	WHRN_HUMANRecName: Full=Whirlin; AltName: Full=Autosomal recessive deafness type 31 protein	auditory receptor cell stereocilium organization,cerebellar Purkinje cell layer formation,sensory perception of sound,establishment of protein localization,positive regulation of gene expression,paranodal junction maintenance,sensory perception of light stimulus	photoreceptor connecting cilium,ciliary basal body,neuronal cell body,synapse,stereocilia ankle link complex,actin filament,periciliary membrane compartment,USH2 complex,dendritic shaft,photoreceptor inner segment,stereocilium tip,axon	protein domain specific binding,protein homodimerization activity,protein heterodimerization activity	36	0.782475	0.698865	1.83581	40	0.747252	0.667138	1.77014	41	0.830824	0.747539	2.00492	319	6.25533	6.13053	11.2128	471	7.40489	8.24299	13.5222	331	6.46804	6.65357	11.5888	8	0.146057	0.140143	0.477756	6	0.0950448	0.0949409	0.371756	5
SMED30006692	194.195	7.60136	0	8.18329	3.03268	1.79638e-08	-23.7307	-4.56868	0	23.7324	4.56879	0	CGH1_CAEELRecName: Full=ATP-dependent RNA helicase cgh-1; AltName: Full=Conserved germline helicase 1	determination of adult lifespan,exonucleolytic nuclear-transcribed mRNA catabolic process involved in deadenylation-dependent decay,negative regulation of neuron differentiation,negative regulation of translational elongation,developmental process involved in reproduction,stress granule assembly,stem cell population maintenance,spermatogenesis,cellular process involved in reproduction in multicel…	P-body,nucleolus,concave side of sperm head,nucleoplasm,outer dense fiber,messenger ribonucleoprotein complex,sperm annulus,cytosol,chromatoid body,cytoplasmic stress granule,heterochromatin,cytoplasmic side of membrane,perinuclear region of cytoplasm,cell-cell adherens junction,mitochondrion,P granule,RISC complex	translation regulator activity, nucleic acid binding,ATP-dependent RNA helicase activity,ATP binding,mRNA binding,protein domain specific binding,chromatin binding	42	1.30292	1.1637	2.14178	599	15.9711	14.2588	26.5079	50	1.44609	1.30113	2.44502	53703	1503	1473.01	1887.66	81702	1833.29	2040.78	2345.63	60798	1695.64	1744.28	2128.62	1431	37.2882	35.7785	85.4585	1530	34.5915	34.5537	94.7977	1493
SMED30006731	4.09289	2.03312	0	1.29443	0.372319	0.0265703	-3.16192	-1.6608	0	3.16211	1.66089	0	---NA---	regulation of transcription, DNA-templated	--NA--	DNA binding,DNA-binding transcription factor activity	382	13.9057	12.4198	19.48	442	13.829	12.3464	19.5601	401	13.6092	12.2449	19.6091	2120	69.6238	68.2347	74.5178	2788	73.4096	81.7182	80.0423	2781	91.0139	93.6246	97.3668	443	13.5456	12.9971	26.4557	394	10.4529	10.4414	24.412	487
SMED30006748	2.51545	1.33081	0	1.22745	0.295664	0.112746	-2.04933	-1.03515	2.45903e-11	2.0474	1.03379	1.08026e-09	EED_MOUSERecName: Full=Polycomb protein EED	cell proliferation,germarium-derived egg chamber formation,axo-dendritic transport,nuclear migration,cellular component assembly,cell cycle process,seed development,animal organ development,oocyte differentiation,negative regulation of transcription by RNA polymerase II,cellular component morphogenesis,ovarian follicle cell development,regulation of adaxial/abaxial pattern formation,gene silencin…	plasma membrane bounded cell projection part,chromosome, centromeric region,microtubule associated complex,microtubule,cytosol,axon,ESC/E(Z) complex,microtubule organizing center,pronucleus,spindle,sex chromatin	RNA polymerase II proximal promoter sequence-specific DNA binding,histone methyltransferase activity (H3-K27 specific),protein-containing complex binding,identical protein binding,chromatin binding	174	6.68742	5.97284	8.8731	233	7.69669	6.87153	10.3111	209	7.48881	6.7381	10.2202	729	25.2772	24.7729	25.6243	917	25.4923	28.3775	26.3267	739	25.5347	26.2671	25.8734	243	7.84475	7.52712	14.5118	199	5.57406	5.56797	12.3299	188
SMED30006780	5.00854	2.32439	0	1.59202	0.670854	0.000335384	-3.14604	-1.65354	0	3.14638	1.65369	0	---NA---	--NA--	--NA--	--NA--	97	6.32501	5.64916	4.9465	99	5.54834	4.9535	4.3811	95	5.77524	5.1963	4.64554	657	38.6497	37.8786	23.0935	818	38.5809	42.9476	23.4844	767	44.9636	46.2534	26.8538	135	7.39412	7.09474	8.06213	120	5.70269	5.69645	7.43511	132
SMED30006795	2.51853	1.33258	0	-1.77881	-0.83091	8.46736e-08	-4.47998	-2.16349	0	4.47874	2.16309	0	ANM3_HUMANRecName: Full=Protein arginine N-methyltransferase 3; AltName: Full=Heterogeneous nuclear ribonucleoprotein methyltransferase-like protein 3	peptidyl-arginine methylation, to asymmetrical-dimethyl arginine,positive regulation of cell proliferation,metamorphosis,histone H4-R3 methylation,positive regulation of erythrocyte differentiation,negative regulation of DNA-templated transcription, termination,positive regulation of transcription elongation from RNA polymerase II promoter,liver regeneration,in utero embryonic development,regulat…	nucleolus,methylosome,anchored component of the cytoplasmic side of the plasma membrane,cytosol	protein-arginine omega-N asymmetric methyltransferase activity,protein-arginine omega-N monomethyltransferase activity,methyl-CpG binding,modified amino acid binding,protein heterodimerization activity,histone methyltransferase activity (H4-R3 specific),[cytochrome c]-arginine N-methyltransferase activity,protein homodimerization activity,S-adenosyl-L-methionine binding,mitogen-activated protein …	332	11.3188	10.1093	16.9303	342	10.0213	8.94694	15.1347	352	11.1882	10.0666	17.2129	1279	39.3389	38.5541	44.9568	1613	39.7763	44.2783	46.3085	1109	33.9914	34.9664	38.8277	152	4.35278	4.17655	9.07736	184	4.5718	4.5668	11.4005	146
SMED30006811	2.26738	1.18103	0	-1.73688	-0.796498	7.45674e-08	-3.93817	-1.97753	0	3.93699	1.97709	0	DDHD2_HUMANRecName: Full=Phospholipase DDHD2; AltName: Full=DDHD domain-containing protein 2; AltName: Full=KIAA0725p; AltName: Full=SAM, WWE and DDHD domain-containing protein 1	acrosome assembly,glycerophospholipid metabolic process,ion transport,endoplasmic reticulum to Golgi vesicle-mediated transport,single fertilization,locomotory behavior,visual learning,detection of external stimulus,detection of abiotic stimulus,response to gravity,protein transport,triglyceride catabolic process,lipid droplet organization,macromolecule metabolic process,cellular response to stim…	vacuolar membrane,cis-Golgi network,microtubule organizing center,cytosol,COPII-coated ER to Golgi transport vesicle,organelle subcompartment,endoplasmic reticulum exit site,perinuclear endoplasmic reticulum	triglyceride lipase activity,protein binding,phospholipid binding,phospholipid transporter activity,metal ion binding	620	8.50896	7.59974	31.6168	703	8.29238	7.40335	31.1103	635	8.12485	7.31038	31.0518	1973	24.4289	23.9415	69.3508	2994	29.7212	33.0851	85.9565	1935	23.875	24.5598	67.7471	317	3.65433	3.50637	18.9311	296	2.96064	2.9574	18.3399	328
SMED30006815	2.43612	1.28459	0	1.27563	0.351212	0.0271087	-1.90974	-0.933376	1.04859e-10	1.90978	0.933407	5.45336e-09	PSD13_CHICKRecName: Full=26S proteasome non-ATPase regulatory subunit 13; AltName: Full=26S proteasome regulatory subunit RPN9; AltName: Full=26S proteasome regulatory subunit S11; AltName: Full=26S proteasome regulatory subunit p40.5	ubiquitin-dependent protein catabolic process,meiosis I,proteasome assembly,neutrophil degranulation,post-translational protein modification	extracellular region,nucleoplasm,proteasome regulatory particle, lid subcomplex,proteasome storage granule,secretory granule lumen,ficolin-1-rich granule lumen	structural molecule activity,protein binding	831	33.2958	29.738	42.3767	1012	34.8504	31.114	44.7846	1017	37.9897	34.1814	49.7317	3167	114.479	112.195	111.32	4288	124.272	138.337	123.107	3298	118.8	122.207	115.468	867	29.179	27.9976	51.7768	1073	31.3326	31.2984	66.4823	1110
SMED30006816	2.25758	1.17478	0	-4.39357	-2.13539	0	-9.91885	-3.31017	0	9.91953	3.31027	0	ABHD8_XENLARecName: Full=Protein ABHD8; AltName: Full=Alpha/beta hydrolase domain-containing protein 8; Short=Abhydrolase domain-containing protein 8	--NA--	--NA--	--NA--	403	14.3304	12.7991	20.5509	499	15.2508	13.6157	22.0825	426	14.1227	12.707	20.8316	1384	44.3997	43.5138	48.6475	1810	46.5543	51.8235	51.9643	1425	45.5558	46.8625	49.8913	67	2.0012	1.92017	4.0012	91	2.35832	2.35574	5.63829	94
SMED30006871	4.72708	2.24095	0	-15.3481	-3.93999	2.217e-15	-72.5519	-6.18094	0	72.6778	6.18344	0	GFI1_RATRecName: Full=Zinc finger protein Gfi-1; AltName: Full=Growth factor independent protein 1	negative regulation of cell fate specification,forebrain anterior/posterior pattern specification,axonal fasciculation,regulation of erythrocyte differentiation,negative regulation of neuron projection development,photoreceptor cell morphogenesis,negative regulation of NF-kappaB transcription factor activity,commitment of neuronal cell to specific neuron type in forebrain,regulation of Notch sign…	nuclear body,transcription factor complex,polytene chromosome,cytosol,transcriptional repressor complex,nuclear matrix	RNA polymerase II proximal promoter sequence-specific DNA binding,bHLH transcription factor binding,DNA-binding transcription repressor activity, RNA polymerase II-specific,DNA-binding transcription activator activity, RNA polymerase II-specific,RNA polymerase II transcription factor binding,metal ion binding,DNA-binding transcription factor activity, RNA polymerase II-specific,chromatin binding	46	1.73323	1.54802	2.34576	76	2.46121	2.19735	3.36327	69	2.42384	2.18086	3.37413	454	15.4328	15.1249	15.9581	542	14.7715	16.4434	15.5606	396	13.4143	13.7991	13.8645	2	0.063298	0.0607352	0.119439	1	0.0274603	0.0274303	0.0619593	7
SMED30006941	3.45635	1.78925	2.07549e-07	-1.2147	-0.280597	0.651002	-4.19841	-2.06984	2.72212e-08	4.20342	2.07156	5.31411e-08	---NA---	--NA--	--NA--	--NA--	12	1.56876	1.40113	0.611938	17	1.91013	1.70534	0.75231	12	1.46256	1.31594	0.586805	85	10.025	9.82501	2.98774	73	6.90283	7.68411	2.0958	61	7.16937	7.37502	2.1357	11	1.2079	1.15899	0.656914	7	0.666932	0.666203	0.433715	10
SMED30006958	2.31844	1.21316	1.4441e-12	-2.3707	-1.24531	3.81875e-10	-5.49633	-2.45847	0	5.49439	2.45796	0	general transcription factor 3C polypeptide 1	--NA--	--NA--	--NA--	156	1.66538	1.48743	7.9552	185	1.69746	1.51548	8.18691	182	1.81142	1.62983	8.89987	523	5.03713	4.93663	18.3834	827	6.38594	7.10871	23.7428	534	5.12516	5.27217	18.6961	58	0.520093	0.499035	3.46373	54	0.420138	0.419679	3.3458	72
SMED30006973	8.39567	3.06964	0	1.04463	0.0629954	0.955918	-8.03696	-3.00665	0	8.03798	3.00683	0	LETM1-like protein	--NA--	--NA--	--NA--	29	5.68675	5.0791	1.47885	36	6.06747	5.41697	1.59313	28	5.11895	4.60581	1.36921	318	56.2581	55.1356	11.1777	483	68.5082	76.2621	13.8667	407	71.7525	73.8107	14.2496	26	4.28255	4.10916	1.55271	24	3.42994	3.42619	1.48702	31
SMED30006978	9.07595	3.18205	0	-38.7663	-5.27673	6.13312e-05	-351.841	-8.45878	3.10423e-11	356.419	8.47743	3.68586e-11	SIFAR_DROMERecName: Full=Neuropeptide SIFamide receptor	determination of adult lifespan,regulation of system process,blood circulation,response to oxygen-containing compound,regulation of hormone levels,regulation of transport,response to abiotic stimulus,neuropeptide signaling pathway,positive regulation of cellular process,regulation of signaling,cellular response to organic substance,mating behavior, sex discrimination,cellular response to endogeno…	intracellular organelle,plasma membrane bounded cell projection part,integral component of plasma membrane,sperm flagellum	tachykinin receptor activity,neuropeptide Y receptor activity,protein binding	14	0.578186	0.516404	0.713928	22	0.78091	0.697188	0.973578	29	1.11659	1.00466	1.41811	252	9.38926	9.20193	8.85778	331	9.88774	11.0069	9.50287	326	12.1041	12.4513	11.4137	0	0	0	0	0	0	0	0	1
SMED30006990	3.72185	1.89602	8.80068e-07	1.36927	0.453411	0.425329	-2.71812	-1.44261	0.000101495	2.71936	1.44327	0.000118801	---NA---	--NA--	--NA--	--NA--	10	0.131081	0.117074	0.509949	11	0.123928	0.110642	0.486789	7	0.0855448	0.0769694	0.342303	51	0.603116	0.591083	1.79265	68	0.644729	0.717701	1.95225	43	0.506738	0.521274	1.50549	9	0.0990933	0.0950812	0.537475	11	0.105085	0.10497	0.681552	12
SMED30006998	344.634	8.42892	0	-4.80606	-2.26485	0.506726	-1656.33	-10.6938	7.6074e-06	1733.76	10.7597	1.12122e-05	TAF7_MOUSERecName: Full=Transcription initiation factor TFIID subunit 7; AltName: Full=RNA polymerase II TBP-associated factor subunit F; AltName: Full=Transcription initiation factor TFIID 55 kDa subunit; Short=TAF(II)55; Short=TAFII-55; Short=TAFII55	transcription initiation from RNA polymerase II promoter	transcription factor TFIID complex	--NA--	1	0.0822817	0.0734896	0.0509949	1	0.07072	0.0631381	0.0442536	0	0	0	0	390	28.9507	28.3731	13.7085	476	28.3296	31.536	13.6658	375	27.7403	28.536	13.1293	0	0	0	0	0	0	0	0	0
SMED30007002	2.22158	1.15158	0.000214478	-3.5759	-1.83831	9.94362e-06	-7.94413	-2.98989	1.49649e-14	7.9454	2.99012	1.57633e-13	TRAF6_BOVINRecName: Full=TNF receptor-associated factor 6; AltName: Full=E3 ubiquitin-protein ligase TRAF6; AltName: Full=RING-type E3 ubiquitin transferase TRAF6	protein ubiquitination	--NA--	ubiquitin-protein transferase activity,tumor necrosis factor receptor binding	24	0.654578	0.584634	1.22388	45	1.05488	0.941783	1.99141	40	1.01711	0.915149	1.95602	90	2.21455	2.17036	3.16349	181	3.57074	3.97489	5.19643	106	2.59916	2.67371	3.71121	9	0.206185	0.197836	0.537475	4	0.0795096	0.0794226	0.247837	12
SMED30007004	3.37845	1.75636	3.48607e-12	1.21962	0.286432	0.414134	-2.77008	-1.46993	4.47088e-09	2.77015	1.46996	4.05598e-09	---NA---	--NA--	integral component of membrane	transferase activity, transferring glycosyl groups	35	2.23875	1.99953	1.78482	62	3.40854	3.0431	2.74372	46	2.74317	2.46818	2.24942	181	10.445	10.2366	6.36214	322	14.8978	16.584	9.24448	244	14.0315	14.434	8.54279	45	2.41776	2.31987	2.68738	51	2.37748	2.37488	3.15992	49
SMED30007015	3.75296	1.90803	1.72208e-08	-2.80285	-1.48689	0.00536444	-10.519	-3.39492	2.64516e-13	10.529	3.3963	6.35902e-13	---NA---	--NA--	--NA--	--NA--	18	0.935338	0.835393	0.917907	16	0.714587	0.637975	0.708057	14	0.678236	0.610247	0.684606	104	4.87552	4.77825	3.65559	104	3.90894	4.35136	2.9858	71	3.31689	3.41203	2.48581	5	0.218237	0.209401	0.298597	8	0.302967	0.302636	0.495674	1
SMED30007018	5.9804	2.58024	4.54256e-06	-2.78014	-1.47516	0.192975	-16.6263	-4.0554	4.16901e-06	16.7128	4.06288	3.05701e-06	---NA---	--NA--	--NA--	--NA--	7	0.261551	0.233603	0.356964	3	0.0963425	0.0860135	0.132761	1	0.0348349	0.0313429	0.0489004	33	1.11241	1.09021	1.15995	41	1.10808	1.23349	1.17709	30	1.00776	1.03666	1.05034	1	0.0313849	0.0301142	0.0597195	1	0.0272312	0.0272014	0.0619593	1
SMED30007024	11.3863	3.50923	0	-7.94451	-2.98996	1.23319e-06	-90.4587	-6.49919	0	90.7505	6.50383	0	NTR1_MOUSERecName: Full=Neurotensin receptor type 1; Short=NT-R-1; Short=NTR1	G protein-coupled receptor signaling pathway	integral component of membrane	G protein-coupled receptor activity	19	0.788316	0.704081	0.968902	16	0.570566	0.509395	0.708057	35	1.35385	1.21814	1.71151	354	13.2508	12.9864	12.4431	522	15.6656	17.4387	14.9864	366	13.6523	14.0439	12.8142	2	0.0697012	0.066879	0.119439	2	0.0604764	0.0604103	0.123919	3
SMED30007036	2.15348	1.10667	5.44685e-08	-1.57995	-0.659879	0.00262406	-3.40239	-1.76655	0	3.40268	1.76667	0	SMDL_DICDIRecName: Full=Small nuclear ribonucleoprotein Sm D-like protein	--NA--	--NA--	U7 snRNA binding	277	31.7339	28.343	14.1256	276	27.1764	24.2628	12.214	263	28.0903	25.2744	12.8608	1042	107.697	105.548	36.6262	805	66.7067	74.2567	23.1112	832	85.6927	88.1507	29.1295	166	15.974	15.3273	9.91343	89	7.43092	7.4228	5.51437	177
SMED30007098	6.95808	2.79869	0	-1.13751	-0.185876	0.392511	-7.91486	-2.98456	0	7.91554	2.98469	0	NRDE2_HUMANRecName: Full=Protein NRDE2 homolog	--NA--	--NA--	--NA--	225	3.75909	3.35742	11.4738	243	3.48936	3.11526	10.7536	209	3.2554	2.92906	10.2202	2246	33.8534	33.178	78.9467	3136	37.8971	42.1864	90.0332	1946	29.2294	30.0678	68.1322	153	2.14711	2.06018	9.13708	145	1.76554	1.76361	8.98409	200
SMED30007105	173.175	7.43608	0	-13.0211	-3.70278	0.19345	-2254.92	-11.1389	2.87562e-06	2360.38	11.2048	4.46658e-06	THO4B_XENLARecName: Full=THO complex subunit 4-B; Short=Tho4-B; AltName: Full=Aly/REF export factor-B	regulation of DNA recombination,mRNA splicing, via spliceosome,mRNA export from nucleus,viral mRNA export from host cell nucleus,mRNA 3'-end processing,replication fork processing,positive regulation of DNA-templated transcription, elongation	exon-exon junction complex,transcription export complex,nucleolus,nuclear chromosome, telomeric region,nucleoplasm,catalytic step 2 spliceosome,cytosol	single-stranded DNA binding,protein binding,mRNA binding	1	0.0699609	0.0624853	0.0509949	2	0.120261	0.107368	0.0885071	3	0.195674	0.176059	0.146701	582	36.7342	36.0013	20.4573	578	29.2491	32.5596	16.5941	522	32.8324	33.7742	18.276	0	0	0	0	0	0	0	0	0
SMED30007110	2.95316	1.56226	1.07548e-15	-3.85404	-1.94637	1.72765e-14	-11.3816	-3.50863	0	11.3886	3.50952	0	CDPKS_ORYSJRecName: Full=Calcium-dependent protein kinase 28; Short=OsCDPK28; Short=OsCPK28	--NA--	--NA--	calcium ion binding	109	16.781	14.9879	5.55844	119	15.7462	14.0581	5.26617	115	16.5062	14.8515	5.62355	544	75.5582	74.0507	19.1216	485	54.0085	60.1213	13.9241	517	71.558	73.6106	18.1009	30	3.8795	3.72242	1.79158	16	1.79523	1.79327	0.991348	28
SMED30007197	4.94408	2.3057	3.05025e-06	-33.5649	-5.06888	0.05396	-165.947	-7.37458	0.00300342	173.684	7.44032	0.00352631	SYT15_HUMANRecName: Full=Synaptotagmin-15; AltName: Full=Chr10Syt; AltName: Full=Synaptotagmin XV; Short=SytXV	regulation of biological quality,regulation of secretion by cell,regulation of vesicle-mediated transport,exocytosis	presynapse,cytoplasmic vesicle,endomembrane system,membrane part	protein binding,calcium-dependent phospholipid binding	8	0.302704	0.270359	0.407959	4	0.130085	0.116138	0.177014	4	0.141106	0.126961	0.195602	32	1.09237	1.07058	1.1248	54	1.47792	1.6452	1.55032	38	1.29267	1.32975	1.33043	0	0	0	0	0	0	0	0	0
SMED30007216	28.6202	4.83896	0	-17.1164	-4.09731	5.7705e-05	-489.876	-8.93627	0	493.599	8.9472	0	TUT7_HUMANRecName: Full=Terminal uridylyltransferase 7; Short=TUTase 7; AltName: Full=Zinc finger CCHC domain-containing protein 6	ncRNA 3'-end processing,ncRNA polyadenylation,regulation of gene silencing by RNA,animal organ development,regulation of posttranscriptional gene silencing,polyuridylation-dependent mRNA catabolic process,RNA 3' uridylation,snoRNA metabolic process,nucleic acid phosphodiester bond hydrolysis,pre-miRNA processing,mRNA processing,negative regulation of nucleobase-containing compound metabolic proce…	nucleoplasm,cytosol,intracellular non-membrane-bounded organelle,protein-containing complex	anion binding,miRNA binding,RNA uridylyltransferase activity,protein binding,metal ion binding,ribonucleotide binding	18	0.99808	0.891431	0.917907	21	1.00081	0.893511	0.929325	10	0.516951	0.46513	0.489004	753	37.6686	36.9171	26.4679	823	33.0082	36.7442	23.628	598	29.8106	30.6657	20.9368	1	0.0465753	0.0446896	0.0597195	1	0.0404112	0.040367	0.0619593	0
SMED30007239	5.636	2.49467	0	-1.14808	-0.199225	0.184072	-6.47058	-2.6939	0	6.47074	2.69393	0	ARP6_MOUSERecName: Full=Actin-related protein 6; Short=mArp6	response to abiotic stimulus,chromatin remodeling,multicellular organism development,regulation of transcription, DNA-templated,negative regulation of biological process,response to stress	nuclear chromosome part,chromatin	protein binding	286	11.3997	10.1816	14.5845	348	11.9219	10.6437	15.4002	292	10.8509	9.76318	14.2789	2432	87.4545	85.7096	85.4846	3093	89.1736	99.2664	88.7987	2513	90.0525	92.6356	87.9837	228	7.63352	7.32445	13.616	218	6.33275	6.32583	13.5071	227
SMED30007242	115.061	6.84625	0	11.6994	3.54836	0	-9.83474	-3.29789	0	9.83689	3.2982	0	ZN823_HUMANRecName: Full=Zinc finger protein 823; AltName: Full=Zinc finger protein ZFP-36	--NA--	--NA--	nucleic acid binding	2	0.0866613	0.0774011	0.10199	10	0.372421	0.332493	0.442536	3	0.121192	0.109043	0.146701	845	33.0326	32.3736	29.7017	953	29.8688	33.2494	27.3602	902	35.1381	36.146	31.5803	64	2.32937	2.23505	3.82205	33	1.04212	1.04098	2.04466	52
SMED30007251	374.338	8.5482	0	-15.0751	-3.9141	0.161754	-5643.19	-12.4623	1.31605e-07	5907.07	12.5282	2.31875e-07	RBM39_PONABRecName: Full=RNA-binding protein 39; AltName: Full=RNA-binding motif protein 39	positive regulation of mRNA catabolic process,regulation of nuclear-transcribed mRNA poly(A) tail shortening,RNA processing,generation of neurons,behavior,regulation of translation,cellular response to organic substance,mRNA stabilization	nuclear part,microtubule cytoskeleton,cytoplasmic part,synapse,polysome,neuron part	protein binding,single-stranded RNA binding,mRNA binding	3	0.0944288	0.0843387	0.152985	4	0.108214	0.096612	0.177014	0	0	0	0	1314	37.3139	36.5694	46.187	1692	38.5224	42.8824	48.5766	1234	34.9201	35.9217	43.2041	0	0	0	0	0	0	0	0	0
SMED30007274	4.45911	2.15676	0	1.63072	0.70551	2.89318e-05	-2.73444	-1.45125	0	2.73438	1.45121	0	BRD7_CHICKRecName: Full=Bromodomain-containing protein 7	negative regulation of transcription, DNA-templated,negative regulation of G1/S transition of mitotic cell cycle,regulation of transcription by RNA polymerase II	nucleus,cytosol	nucleic acid binding,transcription coactivator activity,transcription corepressor activity,lysine-acetylated histone binding	238	6.43894	5.75091	12.1368	262	6.09225	5.43909	11.5944	193	4.86801	4.38002	9.43778	1421	34.6835	33.9915	49.948	2096	41.0165	45.6588	60.1753	1293	31.4494	32.3515	45.2698	335	7.61282	7.30458	20.006	318	6.27009	6.26323	19.703	289
SMED30007280	2.56953	1.36151	0	-1.69812	-0.763937	0.000133729	-4.36337	-2.12544	0	4.36373	2.12556	0	---NA---	--NA--	--NA--	--NA--	121	6.07033	5.42169	6.17038	135	5.82103	5.19695	5.97423	141	6.59482	5.93373	6.89496	484	21.9061	21.469	17.0126	580	21.0467	23.4288	16.6516	506	22.822	23.4767	17.7158	67	2.82335	2.70904	4.0012	65	2.37656	2.37397	4.02735	63
SMED30007318	8.17937	3.03199	0	1.59395	0.672605	0.000240359	-5.13151	-2.35938	0	5.13174	2.35945	0	GSTCD_XENLARecName: Full=Glutathione S-transferase C-terminal domain-containing protein	--NA--	nucleus	--NA--	94	2.86479	2.55867	4.79352	88	2.30508	2.05795	3.89431	92	2.61402	2.35198	4.49884	1090	29.9697	29.3718	38.3134	1340	29.5392	32.8825	38.4708	1028	28.1666	28.9745	35.9917	110	2.81592	2.70191	6.56914	117	2.59872	2.59588	7.24923	138
SMED30007337	2.01884	1.01353	5.6697e-12	1.17134	0.228158	0.208014	-1.72353	-0.78537	9.6887e-08	1.72354	0.785375	2.97036e-06	ZUP1_HUMANRecName: Full=Zinc finger-containing ubiquitin peptidase 1; AltName: Full=Lys-63-specific deubiquitinase ZUFSP; Short=DUB; AltName: Full=Zinc finger with UFM1-specific peptidase domain protein	--NA--	--NA--	binding	203	5.56773	4.9728	10.352	260	6.12907	5.47197	11.5059	260	6.64833	5.98187	12.7141	647	16.0095	15.6901	22.742	877	17.3985	19.3677	25.1783	724	17.8524	18.3645	25.3483	221	5.0914	4.88526	13.198	222	4.43756	4.43271	13.755	264
SMED30007364	4.60153	2.20211	0	-3.50874	-1.81095	0	-16.1455	-4.01306	0	16.1447	4.01299	0	---NA---	--NA--	--NA--	--NA--	810	80.8946	72.2507	41.3058	1134	97.3389	86.9031	50.1835	890	82.8669	74.56	43.5214	6073	547.179	536.262	213.466	8115	586.209	652.557	232.978	5897	529.471	544.658	206.462	180	15.0998	14.4884	10.7495	223	16.2311	16.2134	13.8169	270
SMED30007365	2.13776	1.0961	1.28983e-07	-5.55638	-2.47415	0	-11.8782	-3.57024	0	11.9124	3.57439	0	PAX5_MOUSERecName: Full=Paired box protein Pax-5; AltName: Full=B-cell-specific transcription factor; Short=BSAP	sclerotome development,anterior/posterior pattern specification involved in pronephros development,pronephric field specification,optic nerve structural organization,negative regulation of apoptotic process involved in metanephric collecting duct development,negative regulation of apoptotic process involved in metanephric nephron tubule development,midbrain development,cellular response to gonado…	Golgi apparatus,transcription factor complex,cytosol,lysosome,protein-DNA complex,centriolar satellite,fibrillar center,nucleoplasm	RNA polymerase II proximal promoter sequence-specific DNA binding,DNA-binding transcription activator activity, RNA polymerase II-specific,superoxide-generating NADPH oxidase activity,C2H2 zinc finger domain binding,transcription factor binding	151	5.27518	4.71151	7.70022	108	3.24282	2.89516	4.77938	127	4.13638	3.72174	6.21035	394	12.4179	12.1701	13.8491	535	13.519	15.0491	15.3596	360	11.3068	11.6311	12.6041	23	0.674918	0.647592	1.37355	24	0.611055	0.610387	1.48702	11
SMED30007377	10.44	3.38405	0	2.20297	1.13945	2.5572e-09	-4.73904	-2.24459	0	4.73931	2.24468	0	TELO2-interacting protein 2-like	--NA--	--NA--	--NA--	68	2.6865	2.39944	3.46765	84	2.8523	2.54651	3.7173	73	2.68879	2.41926	3.56973	983	35.0367	34.3376	34.5524	1391	39.7497	44.2487	39.935	1245	44.2205	45.4889	43.5892	137	4.54633	4.36226	8.18157	120	3.45516	3.45138	7.43511	157
SMED30007399	2.69178	1.42856	0	1.02194	0.0313102	0.955918	-2.63399	-1.39725	0	2.63289	1.39665	2.27674e-15	RRP1B_HUMANRecName: Full=Ribosomal RNA processing protein 1 homolog B; AltName: Full=RRP1-like protein B	negative regulation of hydrolase activity,regulation of RNA metabolic process,regulation of gene expression,rRNA processing,negative regulation of biological process	nucleolus,chromatin,preribosome, small subunit precursor	binding	156	6.70014	5.9842	7.9552	196	7.23526	6.45956	8.6737	163	6.52685	5.87257	7.97076	643	24.9151	24.418	22.6014	918	28.5188	31.7466	26.3554	587	22.666	23.3161	20.5517	135	4.87031	4.67311	8.06213	157	4.91437	4.909	9.72761	147
SMED30007662	2.42939	1.28059	0	-1.44848	-0.534539	0.000864608	-3.51892	-1.81513	0	3.51852	1.81497	0	NUP98_HUMANRecName: Full=Nuclear pore complex protein Nup98-Nup96; Contains: RecName: Full=Nuclear pore complex protein Nup98; AltName: Full=98 kDa nucleoporin; AltName: Full=Nucleoporin Nup98; Short=Nup98; Contains: RecName: Full=Nuclear pore complex protein Nup96; AltName: Full=96 kDa nucleoporin; AltName: Full=Nucleoporin Nup96; Short=Nup96; Flags: Precursor	multicellular organism development,cellular component assembly,regulation of shade avoidance,response to hormone,positive regulation of transcription by RNA polymerase II,mRNA export from nucleus,organelle localization,cellular response to heat,nuclear pore organization,chromosome organization,protein import into nucleus,multi-organism process	nuclear pore,polytene chromosome,nuclear membrane,cytoplasm,chromosomal region,nuclear lumen	peptide binding,RNA binding,protein binding,structural constituent of nuclear pore	803	8.18383	7.30936	40.9489	1009	8.83835	7.89079	44.6518	837	7.95286	7.15564	40.9296	2773	25.4966	24.9879	97.4707	4264	31.4332	34.9908	122.418	2935	26.8922	27.6636	102.759	508	4.34879	4.17271	30.3375	461	3.42414	3.42039	28.5632	555
SMED30007709	2.97892	1.57479	0	-1.1553	-0.208271	0.21995	-3.44156	-1.78306	0	3.44142	1.783	0	NOB1_MOUSERecName: Full=RNA-binding protein NOB1	ribosomal small subunit biogenesis,cleavage involved in rRNA processing	nucleus	binding,endoribonuclease activity	554	23.0747	20.6091	28.2511	700	25.059	22.3724	30.9775	596	23.1436	20.8235	29.1446	3027	113.745	111.475	106.399	3104	93.5143	104.098	89.1145	2329	87.2114	89.713	81.5416	449	15.7086	15.0725	26.814	428	12.9921	12.9779	26.5186	457
SMED30007722	2.47868	1.30957	0	-1.11716	-0.159836	0.47162	-2.76908	-1.46941	0	2.76778	1.46873	0	FABD_HUMANRecName: Full=Malonyl-CoA-acyl carrier protein transacylase, mitochondrial; Short=MCT; AltName: Full=Mitochondrial malonyl CoA:ACP acyltransferase; AltName: Full=Mitochondrial malonyltransferase; AltName: Full=	fatty acid beta-oxidation,fatty acid biosynthetic process	mitochondrial matrix	[acyl-carrier-protein] S-malonyltransferase activity	150	6.84168	6.11062	7.64923	173	6.78198	6.05488	7.65587	179	7.61169	6.84867	8.75317	557	22.9202	22.4629	19.5785	787	25.9642	28.9029	22.5944	578	23.7015	24.3814	20.2366	130	4.98056	4.7789	7.76353	123	4.0887	4.08423	7.62099	122
SMED30007809	4.40353	2.13866	0	-1.541	-0.623865	9.89813e-05	-6.78582	-2.76252	0	6.78577	2.76251	0	---NA---	--NA--	--NA--	--NA--	606	9.49005	8.476	30.9029	607	8.17003	7.29411	26.8619	570	8.322	7.48777	27.8732	3624	51.2007	50.1792	127.383	5180	58.6753	65.3163	148.716	3414	48.0658	49.4445	119.529	294	3.86729	3.71071	17.5575	338	3.85764	3.85342	20.9422	337
SMED30007815	2.97624	1.57349	3.41393e-11	1.14708	0.197965	0.571985	-2.59463	-1.37553	6.43919e-09	2.59451	1.37546	2.8435e-09	DDX17_DROMERecName: Full=ATP-dependent RNA helicase p62	regulation of pri-miRNA transcription by RNA polymerase II,mRNA transcription,nuclear-transcribed mRNA catabolic process,myoblast differentiation,ribosome biogenesis,positive regulation of production of miRNAs involved in gene silencing by miRNA,regulation of viral genome replication,positive regulation of transcription by RNA polymerase II,regulation of osteoblast differentiation,regulation of a…	nuclear speck,nucleolus,polytene chromosome puff,catalytic step 2 spliceosome,ribonucleoprotein granule,cytoplasm	ATP-dependent RNA helicase activity,mRNA 3'-UTR binding,ATP binding,promoter-specific chromatin binding,pre-mRNA binding,calcium-dependent protein binding,calmodulin binding,androgen receptor binding,transcription coactivator activity,ribonucleoprotein complex binding,R-SMAD binding,primary miRNA binding,MH2 domain binding,enzyme binding	50	1.91619	1.71144	2.54974	53	1.74576	1.55859	2.34544	67	2.39387	2.1539	3.27633	216	7.46817	7.31917	7.59238	338	9.36947	10.4299	9.70384	231	7.95898	8.18728	8.08764	46	1.48078	1.42082	2.7471	55	1.53617	1.53449	3.40776	62
SMED30007834	3.86204	1.94936	1.57957e-06	1.63839	0.712277	0.172964	-2.35722	-1.23709	0.0011545	2.35812	1.23764	0.00110032	---NA---	--NA--	--NA--	--NA--	11	0.661847	0.591126	0.560943	10	0.517135	0.461693	0.442536	6	0.336568	0.302829	0.293402	53	2.87695	2.81955	1.86295	51	2.21955	2.47076	1.46419	58	3.1374	3.22739	2.03066	15	0.758088	0.727394	0.895792	8	0.350804	0.35042	0.495674	14
SMED30007858	2.29102	1.19599	8.35462e-11	-5.33207	-2.4147	0	-12.2159	-3.61069	0	12.2097	3.60996	0	NEO1_HUMANRecName: Full=Neogenin; AltName: Full=Immunoglobulin superfamily DCC subclass member 2; Flags: Precursor	locomotion,cellular protein modification process,animal organ development,cell adhesion,regulation of nitrogen compound metabolic process,positive regulation of cellular process,negative regulation of neuron projection development,axonogenesis,regulation of biological quality,regulation of macromolecule metabolic process,response to chemical,regulation of signal transduction,phosphate-containing …	synapse part,neuron projection,plasma membrane part,intracellular vesicle,cytoplasmic part,organelle part,integral component of membrane	anion binding,carbohydrate derivative binding,catalytic activity, acting on a protein,cytokine receptor activity,protein binding,transferase activity,hydrolase activity	115	1.44503	1.29062	5.86441	136	1.46878	1.31131	6.01848	109	1.27692	1.14891	5.33014	386	4.3758	4.2885	13.5679	536	4.87162	5.423	15.3883	354	3.99907	4.11378	12.394	21	0.221647	0.212673	1.25411	17	0.155681	0.155511	1.05331	18
SMED30007894	2.70645	1.4364	0	1.03672	0.0520223	0.874372	-2.6106	-1.38438	0	2.61016	1.38414	0	XPO1_RATRecName: Full=Exportin-1; Short=Exp1; AltName: Full=Chromosome region maintenance 1 protein homolog	centriole replication,regulation of protein catabolic process,pollen development,regulation of mRNA stability,embryo sac development,regulation of cellular response to hypoxia,negative regulation of transcription by RNA polymerase II,response to heat,intracellular transport of virus,protein localization to kinetochore,protein localization to nucleus,pollen tube growth,pollen germination,regulatio…	Cajal body,kinetochore,nucleolus,plasmodesma,cytosol,ribonucleoprotein complex,annulate lamellae,host cell,nuclear pore,nuclear membrane,spindle pole body	protein transporter activity,protein domain specific binding,tRNA binding,Ran GTPase binding,nuclear export signal receptor activity	873	13.7919	12.3182	44.5185	1120	15.2078	13.5774	49.564	1017	14.9792	13.4776	49.7317	3695	52.6643	51.6135	129.879	5442	62.1868	69.2252	156.238	3497	49.6686	51.0934	122.435	880	11.6777	11.2048	52.5531	905	10.42	10.4086	56.0731	811
SMED30007895	2.0563	1.04005	0	-1.09985	-0.137302	0.333054	-2.26161	-1.17735	0	2.26163	1.17737	0	WDR5_HUMANRecName: Full=WD repeat-containing protein 5; AltName: Full=BMP2-induced 3-kb gene protein	histone H3 acetylation,heterochromatin assembly involved in chromatin silencing,determination of adult lifespan,histone H4-K5 acetylation,histone H4-K8 acetylation,protein phosphorylation,post-translational protein modification,histone H4-K16 acetylation,skeletal system development,transdifferentiation,intracellular signal transduction,histone H3-K4 methylation,neuron projection development,halte…	Ada2/Gcn5/Ada3 transcription activator complex,Set1C/COMPASS complex,MLL1 complex,NSL complex,MLL3/4 complex,Cul4-RING E3 ubiquitin ligase complex,nuclear chromatin,cytoplasm	methylated histone binding,histone acetyltransferase activity (H4-K16 specific),ATP binding,histone methyltransferase activity (H3-K4 specific),protein kinase activity,histone acetyltransferase activity (H4-K8 specific),histone acetyltransferase activity (H4-K5 specific),RNA polymerase II transcription factor binding	677	8.03872	7.17975	34.5235	776	7.91952	7.07046	34.3408	738	8.1698	7.35082	36.0885	2125	22.764	22.3098	74.6936	2595	22.2877	24.8103	74.5014	2211	23.6028	24.2798	77.4102	523	5.2163	5.0051	31.2333	548	4.74228	4.7371	33.9537	593
SMED30007916	9.06599	3.18047	0	1.09189	0.126828	0.692716	-8.30303	-3.05364	0	8.30336	3.0537	0	zinc finger protein 574	--NA--	--NA--	nucleic acid binding	56	2.26402	2.0221	2.85571	69	2.39762	2.14057	3.0535	78	2.93997	2.64526	3.81423	771	28.1214	27.5604	27.1006	1173	34.302	38.1843	33.6763	906	32.9304	33.8749	31.7203	57	1.93566	1.85729	3.40401	64	1.88573	1.88367	3.96539	64
SMED30007951	2.41955	1.27474	0	1.56798	0.648904	6.00339e-05	-1.5431	-0.625835	5.43498e-05	1.5429	0.625642	0.000132728	general transcription factor IIF subunit 1	transcription initiation from RNA polymerase II promoter,positive regulation of transcription elongation from RNA polymerase II promoter	nucleus	DNA binding	209	2.62373	2.34337	10.6579	292	3.15061	2.81283	12.922	231	2.7036	2.43258	11.296	803	9.09453	8.91308	28.2254	1075	9.76137	10.8662	30.8628	848	9.57074	9.84527	29.6897	355	3.74338	3.59182	21.2004	309	2.82709	2.824	19.1454	290
SMED30007973	7.35494	2.87871	0	1.46903	0.554865	0.00796159	-5.00666	-2.32385	0	5.00692	2.32392	0	---NA---	--NA--	--NA--	--NA--	86	2.22688	1.98893	4.38556	112	2.49262	2.22538	4.9564	134	3.2349	2.91062	6.55265	948	22.1462	21.7043	33.3221	1644	30.7914	34.2765	47.1985	1200	27.9355	28.7368	42.0137	106	2.30551	2.21217	6.33026	149	2.81186	2.80879	9.23193	153
SMED30007981	2.24105	1.16418	3.66144e-06	-5.02643	-2.32953	2.66572e-12	-11.2645	-3.49371	0	11.2616	3.49334	0	---NA---	--NA--	--NA--	--NA--	87	3.64342	3.25411	4.43655	74	2.66355	2.37799	3.27476	75	2.92825	2.63471	3.66753	225	8.50089	8.33128	7.90873	388	11.7531	13.0833	11.1393	217	8.17008	8.40443	7.59748	15	0.527648	0.506284	0.895792	12	0.366252	0.365852	0.743511	12
SMED30007988	1775.27	10.7938	0	-2.75219	-1.46058	0.714643	-4885.88	-12.2544	2.16702e-07	5114.34	12.3203	3.74616e-07	EIF3H_XENLARecName: Full=Eukaryotic translation initiation factor 3 subunit H; Short=eIF3h; AltName: Full=Eukaryotic translation initiation factor 3 subunit 3; AltName: Full=eIF-3-gamma; AltName: Full=eIF3 p40 subunit	regulation of translation,heart development,vasculature development,lateral line development,brain development,translational initiation,positive regulation of Notch signaling pathway	eukaryotic translation initiation factor 3 complex, eIF3m,translation preinitiation complex,organelle	translation initiation factor activity,protein binding	1	0.0573426	0.0512153	0.0509949	0	0	0	0	0	0	0	0	1151	59.5448	58.3568	40.4576	1389	57.6115	64.132	39.8776	1121	57.7909	59.4486	39.2478	0	0	0	0	0	0	0	0	0
SMED30007992	3.93725	1.97719	4.96039e-05	1.21631	0.282512	0.717725	-3.23704	-1.69467	0.000428169	3.23923	1.69565	0.000164268	MTQ2_SCHPORecName: Full=eRF1 methyltransferase catalytic subunit mtq2; Short=eRF1 MTase catalytic subunit mtq2; AltName: Full=N(5)-glutamine methyltransferase catalytic subunit mtq2	--NA--	--NA--	--NA--	3	0.561637	0.501624	0.152985	12	1.93088	1.72387	0.531043	15	2.61808	2.35563	0.733506	30	5.06696	4.96587	1.0545	67	9.07275	10.0996	1.92354	84	14.1381	14.5436	2.94096	13	2.04428	1.96151	0.776353	9	1.22797	1.22662	0.557633	8
SMED30008018	10.9499	3.45284	0	-7.78006	-2.95978	0	-85.1906	-6.41262	0	85.2588	6.41378	0	BEST3_MOUSERecName: Full=Bestrophin-3; AltName: Full=Vitelliform macular dystrophy 2-like protein 3	sensory perception of smell,transepithelial chloride transport,negative regulation of ion transport,detection of light stimulus involved in visual perception,membrane depolarization,regulation of calcium ion transport,chloride transmembrane transport	cilium,basolateral plasma membrane,chloride channel complex	chloride channel activity,identical protein binding	61	2.51924	2.25005	3.11069	96	3.40761	3.04227	4.24834	71	2.73372	2.45968	3.47193	944	35.1725	34.4707	33.1815	1536	45.8839	51.0771	44.0979	1360	50.4958	51.9442	47.6155	6	0.208139	0.199712	0.358317	10	0.300987	0.300658	0.619593	8
SMED30008023	2.70982	1.4382	2.26846e-09	-5.2978	-2.40539	1.76537e-12	-14.3561	-3.84359	0	14.3634	3.84433	0	ZNT3_MOUSERecName: Full=Zinc transporter 3; Short=ZnT-3; AltName: Full=Solute carrier family 30 member 3	--NA--	--NA--	--NA--	52	2.16083	1.92994	2.65173	74	2.64295	2.3596	3.27476	92	3.56421	3.20692	4.49884	282	10.572	10.3611	9.91228	346	10.3998	11.5768	9.93351	282	10.5352	10.8374	9.87322	16	0.558472	0.53586	0.955511	8	0.24228	0.242015	0.495674	10
SMED30008074	2.0211	1.01514	6.97576e-07	1.23374	0.303037	0.223421	-1.63819	-0.712105	0.00054172	1.63783	0.711782	0.000483941	TTPAL_MOUSERecName: Full=Alpha-tocopherol transfer protein-like	--NA--	--NA--	binding	76	3.11716	2.78408	3.87561	145	5.11154	4.56353	6.41677	115	4.39744	3.95662	5.62355	288	10.6569	10.4442	10.1232	389	11.5405	12.8467	11.168	361	13.3116	13.6934	12.6391	114	3.92747	3.76846	6.80802	101	3.01909	3.01579	6.25789	129
SMED30008086	2.47561	1.30778	7.18332e-13	-1.34202	-0.424403	0.0565342	-3.32231	-1.73219	0	3.31908	1.73078	0	ESF1_MOUSERecName: Full=ESF1 homolog; AltName: Full=ABT1-associated protein	rRNA processing	--NA--	--NA--	131	3.78014	3.37622	6.68033	130	3.22418	2.87851	5.75296	125	3.36282	3.02572	6.11255	426	11.0902	10.8689	14.9739	624	13.0242	14.4983	17.9148	432	11.2072	11.5287	15.1249	91	2.20567	2.11637	5.43447	82	1.72449	1.7226	5.08066	67
SMED30008097	2.05785	1.04114	1.28223e-07	1.42373	0.509676	0.0160849	-1.44539	-0.531461	0.00922589	1.44538	0.531446	0.0154138	CRIPT_DANRERecName: Full=Cysteine-rich PDZ-binding protein; AltName: Full=Cysteine-rich interactor of PDZ three; Short=Cysteine-rich interactor of PDZ3	cytoplasmic microtubule organization,protein localization to microtubule,establishment of protein localization,regulation of postsynaptic density protein 95 clustering	fibrillar center,postsynaptic density,neuronal cell body,dendritic spine,dendritic shaft	microtubule binding,PDZ domain binding,protein-containing complex binding,scaffold protein binding	178	25.1022	22.4199	9.07708	232	28.1202	25.1054	10.2668	174	22.8769	20.5837	8.50867	701	89.187	87.4075	24.6401	595	60.6929	67.5623	17.0822	534	67.7033	69.6453	18.6961	279	33.049	31.7109	16.6617	166	17.0612	17.0425	10.2852	245
SMED30008121	4.18767	2.06615	0	1.16455	0.219776	0.347177	-3.59595	-1.84637	0	3.59556	1.84622	0	PP1R8_MOUSERecName: Full=Nuclear inhibitor of protein phosphatase 1; Short=NIPP-1; AltName: Full=Protein phosphatase 1 regulatory inhibitor subunit 8	cell proliferation,gene silencing by RNA,RNA processing,regulation of protein dephosphorylation	nuclear speck,cytoplasmic part	protein phosphatase inhibitor activity,RNA binding,protein binding,nuclease activity	126	5.80616	5.18574	6.42535	184	7.28744	6.50615	8.14265	150	6.44416	5.79817	7.33506	1090	45.3144	44.4103	38.3134	1148	38.2639	42.5947	32.9586	726	30.0768	30.9395	25.4183	159	6.15429	5.90512	9.49539	133	4.46662	4.46173	8.24058	153
SMED30008135	2.24867	1.16907	8.16132e-05	1.56621	0.647279	0.0478203	-1.43574	-0.521792	0.0961765	1.43494	0.520992	0.101735	---NA---	--NA--	--NA--	--NA--	35	2.0221	1.80603	1.78482	53	2.63177	2.34962	2.34544	35	1.88521	1.69622	1.71151	110	5.73348	5.61909	3.86649	178	7.43846	8.28036	5.1103	139	7.2198	7.42689	4.86659	66	3.20288	3.0732	3.94148	33	1.38949	1.38797	2.04466	61
SMED30008190	182.201	7.50939	1.98546e-08	10.1929	3.34949	0.02494	-17.8753	-4.1599	0	17.9028	4.16212	0	protein Shroom2-like isoform X2	--NA--	--NA--	--NA--	0	0	0	0	1	0.0520633	0.0464816	0.0442536	0	0	0	0	131	7.15906	7.01623	4.60464	149	6.52843	7.26733	4.27773	96	5.22806	5.37803	3.3611	3	0.152643	0.146463	0.179158	1	0.0441471	0.0440988	0.0619593	7
SMED30008210	3.98017	1.99283	0	-345.807	-8.43382	0	-1376.37	-10.4267	0	1383.47	10.4341	0	secreted peptide prohormone 17	--NA--	--NA--	--NA--	466	102.197	91.2765	23.7636	626	117.995	105.345	27.7027	325	66.4494	59.7882	15.8926	3246	642.23	629.417	114.097	2709	429.723	478.36	77.7742	2594	511.443	526.113	90.8196	1	0.18421	0.176752	0.0597195	0	0	0	0	2
SMED30008223	42.3468	5.40418	0	-4.08647	-2.03085	1.70601e-11	-173.049	-7.43504	0	173.127	7.43569	0	uncharacterized protein LOC111626187	--NA--	--NA--	--NA--	59	1.11075	0.992058	3.0087	82	1.32683	1.18458	3.62879	52	0.912689	0.821197	2.54282	3495	59.361	58.1767	122.849	5631	76.6792	85.3579	161.664	3589	60.7453	62.4878	125.656	11	0.173948	0.166905	0.656914	16	0.219529	0.219289	0.991348	12
SMED30008367	2.74617	1.45742	0	1.04097	0.0579288	0.882825	-2.63809	-1.39949	0	2.6384	1.39966	1.59746e-14	APC11_ARATHRecName: Full=Anaphase-promoting complex subunit 11; AltName: Full=Cyclosome subunit 11	protein K11-linked ubiquitination,negative regulation of response to DNA damage stimulus,embryo development ending in birth or egg hatching,nucleotide-excision repair,positive regulation of mitotic metaphase/anaphase transition,negative regulation of intracellular signal transduction,cell surface receptor signaling pathway,positive regulation of proteolysis,brain development,negative regulation o…	anaphase-promoting complex,nucleolus,Cul4-RING E3 ubiquitin ligase complex,nucleoplasm,cytosol,SCF ubiquitin ligase complex	zinc ion binding,ubiquitin-ubiquitin ligase activity,cullin family protein binding	292	58.7609	52.482	14.8905	326	56.3848	50.3397	14.4267	290	54.4077	48.9536	14.1811	1542	279.951	274.365	54.2012	1153	167.828	186.823	33.1021	1101	199.191	204.904	38.5476	274	46.3147	44.4395	16.3631	234	34.3186	34.2811	14.4985	281
SMED30008420	2.51658	1.33147	6.53086e-11	-1.80487	-0.851893	0.000511218	-4.5421	-2.18336	0	4.54266	2.18354	0	PADC1_MOUSERecName: Full=Protease-associated domain-containing protein 1; AltName: Full=Protease-associated domain-containing protein of 21 kDa; Flags: Precursor	--NA--	--NA--	--NA--	71	5.03276	4.49498	3.62063	93	5.6659	5.05846	4.11558	105	6.93895	6.24336	5.13454	307	19.6326	19.2409	10.791	371	19.0218	21.1747	10.6513	361	23.0055	23.6654	12.6391	48	2.85793	2.74222	2.86653	44	2.27305	2.27057	2.72621	32
SMED30008468	3.3445	1.74179	0	1.0068	0.00977581	0.999989	-3.32191	-1.73201	0	3.3211	1.73166	0	CEBPZ_HUMANRecName: Full=CCAAT/enhancer-binding protein zeta; AltName: Full=CCAAT-box-binding transcription factor; Short=CBF; Short=CCAAT-binding factor	cellular process,ribosomal large subunit biogenesis	preribosome, large subunit precursor,nuclear part	DNA-binding transcription factor activity, RNA polymerase II-specific,DNA binding	302	6.04788	5.40164	15.4004	381	6.55782	5.85476	16.8606	311	5.80648	5.22442	15.208	1616	29.1964	28.6139	56.8023	2088	30.2452	33.6684	59.9456	1432	25.7819	26.5215	50.1364	285	4.79407	4.59996	17.02	279	4.07201	4.06756	17.2866	270
SMED30008475	3.71927	1.89502	2.14462e-10	-11.0355	-3.46408	9.85756e-07	-41.0439	-5.3591	2.64813e-15	41.1809	5.36391	5.05932e-15	MEK1_SCHPORecName: Full=Meiosis-specific serine/threonine-protein kinase mek1	plasma membrane bounded cell projection organization,organelle assembly,regulation of cell morphogenesis,regulation of organelle organization,meiotic cell cycle process,positive regulation of nitrogen compound metabolic process,generation of neurons,protein phosphorylation,mitotic cell cycle,autophagy,cellular response to stress,multi-organism process,regulation of biological quality,signal trans…	cell division site,cell tip,cytoplasmic part,membrane part,intracellular organelle part,plasma membrane,nucleus,cytoskeleton	ATP binding,protein kinase activity	22	1.14209	1.02005	1.12189	19	0.847752	0.756864	0.840818	30	1.45196	1.30641	1.46701	109	5.10498	5.00313	3.83134	152	5.70755	6.35354	4.36386	147	6.86073	7.05752	5.14668	1	0.0436053	0.0418398	0.0597195	1	0.0378343	0.0377929	0.0619593	3
SMED30008563	2.09363	1.066	1.90579e-09	1.25046	0.322457	0.11234	-1.67429	-0.743547	3.10747e-05	1.67443	0.743673	7.56898e-05	CUTA_XENLARecName: Full=Protein CutA homolog; Flags: Precursor	protein localization,response to copper ion,protein homotrimerization	chloroplast,membrane	copper ion binding,enzyme binding	277	27.3588	24.4354	14.1256	399	33.8711	30.2398	17.6572	380	34.9911	31.4835	18.5822	1256	111.918	109.685	44.1483	1006	71.8696	80.004	28.8818	1083	96.1663	98.9248	37.9174	396	32.8531	31.5229	23.6489	286	20.587	20.5645	17.7204	415
SMED30008591	2.83321	1.50244	3.16352e-15	-3.0487	-1.60819	3.20901e-11	-8.6376	-3.11063	0	8.64104	3.11121	0	EG13_ECHGRRecName: Full=Antigen EG13	signal transduction,actin cytoskeleton organization,protein localization to endosome,negative regulation of endocytosis,synaptic vesicle endocytosis,neuron projection morphogenesis,modulation of chemical synaptic transmission,positive regulation of membrane protein ectodomain proteolysis,negative regulation of calcium ion transport,auditory receptor cell stereocilium organization,caveola assembly…	early endosome,trans-Golgi network,cytosol,cytoskeleton,caveola,cell-cell junction,nuclear speck,extrinsic component of membrane,COPI-coated vesicle,cytoplasmic vesicle membrane,ruffle membrane,myelin sheath,axon terminus,perinuclear region of cytoplasm,recycling endosome membrane,photoreceptor ribbon synapse,presynaptic endocytic zone,postsynaptic density membrane,glutamatergic synapse	transporter activity,cytoskeletal protein binding,calcium channel inhibitor activity,identical protein binding,phosphatidic acid binding	88	0.844932	0.754647	4.48755	107	0.883002	0.788335	4.73513	131	1.17265	1.0551	6.40595	392	3.3956	3.32785	13.7788	582	4.04195	4.49943	16.709	454	3.91897	4.03138	15.8952	29	0.233884	0.224414	1.73186	25	0.17494	0.174748	1.54898	35
SMED30008651	7.42698	2.89278	0	-3.96469	-1.98721	8.93435e-16	-29.4456	-4.87998	0	29.4488	4.88014	0	ANPRA_RATRecName: Full=Atrial natriuretic peptide receptor 1; AltName: Full=Atrial natriuretic peptide receptor type A; Short=ANP-A; Short=ANPR-A; Short=NPR-A; AltName: Full=Guanylate cyclase A; Short=GC-A; Flags: Precursor	negative regulation of angiogenesis,cGMP biosynthetic process,dopamine metabolic process,negative regulation of oocyte maturation,response to salt stress,motor neuron axon guidance,protein phosphorylation,bone development,salivary gland morphogenesis,sensory perception of chemical stimulus,larval somatic muscle development,sensory processing,primary branching, open tracheal system,positive regula…	somatodendritic compartment,external side of plasma membrane,neuron projection,integral component of plasma membrane,receptor complex,intracellular,cell body	guanylate cyclase activity,ATP binding,protein heterodimerization activity,peptide hormone binding,protein kinase binding,protein homodimerization activity,protein kinase activity,G protein-coupled peptide receptor activity,semaphorin receptor binding,natriuretic peptide receptor activity	95	1.39463	1.24561	4.84451	116	1.46363	1.30672	5.13341	104	1.4234	1.28071	5.08564	1010	13.3767	13.1098	35.5014	1511	16.0446	17.8606	43.3802	1103	14.5575	14.9751	38.6176	16	0.197296	0.189308	0.955511	30	0.320971	0.32062	1.85878	20
SMED30008682	2.20913	1.14348	1.09264e-12	-1.21789	-0.284382	0.16165	-2.69048	-1.42786	0	2.68961	1.4274	1.14883e-15	CASP3_PANTRRecName: Full=Caspase-3; Short=CASP-3; Contains: RecName: Full=Caspase-3 subunit p17; Contains: RecName: Full=Caspase-3 subunit p12; Flags: Precursor	response to toxic substance,response to oxygen-containing compound,positive regulation of immune system process,negative regulation of lymphocyte proliferation,cellular response to abiotic stimulus,nervous system process,response to ionizing radiation,reproductive structure development,neuron differentiation,cellular response to DNA damage stimulus,response to hormone,positive regulation of signa…	cytosol,intracellular organelle part,nucleus,neuron part,cell body,death-inducing signaling complex,whole membrane	enzyme activator activity,cysteine-type endopeptidase activity involved in apoptotic process,tumor necrosis factor receptor superfamily binding,enzyme binding	143	4.58984	4.09939	7.29226	187	5.15872	4.60565	8.27542	178	5.32645	4.79251	8.70427	505	14.6233	14.3315	17.7507	696	16.1585	17.9873	19.9819	529	15.2649	15.7027	18.521	108	2.91171	2.79382	6.4497	130	3.04098	3.03766	8.05471	110
SMED30008698	2.93169	1.55173	4.69028e-09	-3.05799	-1.61258	1.74209e-05	-8.96507	-3.16432	0	8.97013	3.16513	0	citron Rho-interacting kinase	--NA--	--NA--	--NA--	34	1.03856	0.927582	1.73383	44	1.15516	1.03131	1.94716	33	0.93977	0.845564	1.61371	156	4.299	4.21322	5.48339	195	4.30839	4.79602	5.59837	151	4.14672	4.26566	5.28672	4	0.10263	0.0984746	0.238878	8	0.178094	0.1779	0.495674	18
SMED30008750	4.66989	2.22339	0	1.9413	0.957025	7.15899e-10	-2.40555	-1.26636	0	2.4048	1.26591	8.91543e-15	ORC1_RATRecName: Full=Origin recognition complex subunit 1	regulation of protein phosphorylation,DNA replication initiation,DNA amplification,regulation of transcription, DNA-templated,response to organic substance,positive regulation of macromolecule metabolic process,positive regulation of cellular metabolic process,DNA endoreduplication,negative regulation of cellular process,positive regulation of smooth muscle cell proliferation,positive regulation …	nuclear chromatin,nucleoplasm,nuclear origin of replication recognition complex,nucleolus,cytoplasm,spindle,plasma membrane	chromatin binding,double-stranded DNA binding,catalytic activity,protein binding,ATP binding	218	6.93906	6.19759	11.1169	249	6.81212	6.08179	11.0191	228	6.76606	6.0878	11.1493	1674	48.0719	47.1128	58.841	1990	45.817	51.0027	57.1321	1353	38.7185	39.8291	47.3704	381	10.1867	9.77423	22.7531	415	9.62723	9.6167	25.7131	329
SMED30008760	2.52536	1.33649	0	1.2329	0.302055	0.0246674	-2.04831	-1.03443	0	2.04773	1.03402	2.50069e-11	NDUF5_MOUSERecName: Full=Arginine-hydroxylase NDUFAF5, mitochondrial; AltName: Full=NADH dehydrogenase	negative regulation of autophagy,sporulation resulting in formation of a cellular spore,peptidyl-arginine hydroxylation,culmination involved in sorocarp development,mitochondrial respiratory chain complex I assembly,phototaxis	extrinsic component of mitochondrial inner membrane	protein binding,methyltransferase activity	280	11.959	10.6811	14.2786	330	12.114	10.8153	14.6037	300	11.9458	10.7483	14.6701	1142	44.0042	43.1262	40.1412	1425	44.0231	49.0057	40.9111	982	37.7072	38.7888	34.3812	283	10.1528	9.74172	16.9006	330	10.2721	10.2609	20.4466	324
SMED30008782	3.31685	1.72981	0	-11.6702	-3.54475	0	-38.7081	-5.27456	0	38.7228	5.27511	0	MGLL_MOUSERecName: Full=Monoglyceride lipase; Short=MGL; AltName: Full=Monoacylglycerol lipase; Short=MAGL	regulation of anatomical structure size,regulation of signal transduction,fatty acid metabolic process,response to stress,acylglycerol catabolic process,regulation of multicellular organismal process	cytoplasmic part,membrane part,intracellular organelle part,intracellular membrane-bounded organelle,endomembrane system,axon	lipase activity,carboxylic ester hydrolase activity	206	11.1915	9.99563	10.5049	224	10.4594	9.33805	9.9128	232	11.7507	10.5728	11.3449	1028	50.3854	49.3802	36.1341	1296	50.9278	56.6919	37.2076	1059	51.7241	53.2078	37.0771	18	0.821402	0.788145	1.07495	17	0.673098	0.672362	1.05331	12
SMED30008791	3.84453	1.94281	2.79155e-05	-39.7217	-5.31186	0.0412564	-152.711	-7.25466	0.00354268	159.829	7.32039	0.00415882	MTR1B_HUMANRecName: Full=Melatonin receptor type 1B; Short=Mel-1B-R; Short=Mel1b receptor	G protein-coupled receptor signaling pathway, coupled to cyclic nucleotide second messenger,detection of light stimulus,chemical homeostasis,positive regulation of biological process,regulation of insulin secretion,negative regulation of signaling,negative regulation of cell communication,regulation of transmission of nerve impulse,negative regulation of transmembrane transport	plasma membrane,integral component of membrane	hormone binding,melatonin receptor activity,protein binding,organic cyclic compound binding	6	0.298224	0.266357	0.305969	8	0.341759	0.305119	0.354028	5	0.231696	0.208469	0.244502	36	1.6143	1.5821	1.2654	39	1.40212	1.56081	1.11967	39	1.74274	1.79273	1.36545	0	0	0	0	0	0	0	0	0
SMED30008861	2.21433	1.14687	5.14662e-05	-4.69705	-2.23176	1.33369e-09	-10.4008	-3.37863	0	10.3945	3.37775	0	---NA---	--NA--	--NA--	--NA--	36	2.21567	1.97892	1.83581	71	3.75577	3.35312	3.142	82	4.70515	4.23348	4.00983	206	11.4383	11.2101	7.24088	209	9.30418	10.3572	6.0003	221	12.2284	12.5792	7.73752	14	0.723758	0.694454	0.836072	11	0.493406	0.492866	0.681552	8
SMED30008913	3.56096	1.83227	0	-1.30444	-0.383427	0.0277195	-4.64505	-2.2157	0	4.64487	2.21564	0	PCS_SCHPORecName: Full=Glutathione gamma-glutamylcysteinyltransferase; AltName: Full=Phytochelatin synthase	phytochelatin biosynthetic process,response to metal ion	--NA--	glutathione gamma-glutamylcysteinyltransferase activity,metal ion binding	607	42.6886	38.1272	30.9539	597	36.0858	32.217	26.4194	672	44.0605	39.6437	32.8611	2923	185.457	181.757	102.743	3794	192.997	214.841	108.924	3576	226.098	232.584	125.201	444	26.2283	25.1663	26.5154	370	18.9642	18.9434	22.9249	388
SMED30008930	2.36683	1.24296	0.000263853	-4.24376	-2.08534	2.96543e-05	-10.0443	-3.3283	9.58183e-13	10.0623	3.33088	4.4268e-12	EF2_CAEELRecName: Full=Elongation factor 2; Short=EF-2	cytoplasmic translational elongation,hematopoietic progenitor cell differentiation,response to ischemia,skeletal muscle contraction,aging,negative regulation of gene expression,glial cell proliferation,response to estradiol,response to endoplasmic reticulum stress,skeletal muscle cell differentiation,response to hydrogen peroxide,response to ethanol,positive regulation of translational elongation…	nucleus,cytosol,plasma membrane,aggresome,polysomal ribosome,membrane raft,synapse	p53 binding,translation elongation factor activity,GTPase activity,GTP binding,5S rRNA binding,protein kinase binding,ribosome binding,actin filament binding	20	0.413785	0.36957	1.0199	32	0.569028	0.508022	1.41611	26	0.501505	0.451232	1.27141	60	1.11992	1.09758	2.109	132	1.97537	2.19894	3.78966	95	1.76703	1.81772	3.32608	1	0.0173783	0.0166747	0.0597195	5	0.0753917	0.0753093	0.309796	9
SMED30008941	3.10237	1.63337	0	1.00911	0.0130782	0.999989	-3.07438	-1.62029	0	3.07444	1.62032	0	CIA2B_HUMANRecName: Full=Cytosolic iron-sulfur assembly component 2B; AltName: Full=MSS19-interacting protein of 18 kDa; AltName: Full=Mitotic spindle-associated MMXD complex subunit MIP18; AltName: Full=Protein FAM96B	polarity specification of adaxial/abaxial axis,iron-sulfur cluster assembly,regulation of cell proliferation,regulation of cell cycle,protein maturation by iron-sulfur cluster transfer,nuclear chromosome segregation,intrachromosomal DNA recombination,positive regulation of response to DNA damage stimulus	nucleoplasm,spindle microtubule,membrane,MMXD complex,CIA complex	protein binding,vacuolar sorting signal binding	413	32.9725	29.4492	21.0609	475	32.5937	29.0993	21.0204	452	33.6432	30.2706	22.103	1955	140.812	138.003	68.7181	2161	124.792	138.916	62.0414	2238	160.634	165.242	78.3556	412	27.6288	26.5101	24.6044	293	17.0482	17.0295	18.1541	423
SMED30008955	44.1471	5.46425	0	-1.57954	-0.659507	0.0110566	-69.7323	-6.12376	0	69.7037	6.12316	0	KAPCB_PIGRecName: Full=cAMP-dependent protein kinase catalytic subunit beta; Short=PKA C-beta	male gonad development,activation of protein kinase A activity,regulation of macropinocytosis,oocyte microtubule cytoskeleton polarization,negative regulation of smoothened signaling pathway involved in dorsal/ventral neural tube patterning,sperm capacitation,cellular response to glucagon stimulus,cellular response to parathyroid hormone stimulus,mesoderm formation,Ras protein signal transduction…	acrosomal vesicle,dendritic spine,neuromuscular junction,sperm flagellum,plasma membrane,cell body,cytoplasmic stress granule,mitochondrion,P-body,Golgi apparatus,cAMP-dependent protein kinase complex,intercellular bridge,calcium channel complex,cytosol,germinal vesicle,nuclear chromatin,nucleoplasm,ciliary base,centrosome,perinuclear region of cytoplasm	manganese ion binding,protein kinase binding,protein domain specific binding,ubiquitin protein ligase binding,magnesium ion binding,protein-containing complex binding,Rab GTPase binding,ATP binding,cAMP-dependent protein kinase activity,protein kinase A regulatory subunit binding,translation initiation factor binding	47	1.38753	1.23927	2.39676	84	2.13139	1.90288	3.7173	72	1.98169	1.78303	3.52083	4481	119.347	116.966	157.507	5480	117.019	130.263	157.328	3846	102.078	105.006	134.654	20	0.495951	0.47587	1.19439	34	0.731532	0.730732	2.10662	53
SMED30008970	2.44381	1.28913	0.0040555	1.06883	0.0960335	0.955918	-2.28643	-1.1931	0.00774925	2.29045	1.19563	0.00787528	---NA---	--NA--	--NA--	--NA--	10	0.856937	0.76537	0.509949	11	0.810178	0.723319	0.486789	17	1.35817	1.22202	0.831307	31	2.39664	2.34882	1.08965	49	3.03721	3.38097	1.40677	63	4.85363	4.99285	2.20572	8	0.57584	0.552525	0.477756	7	0.437176	0.436698	0.433715	19
SMED30008975	5.49878	2.45911	1.13158e-06	-1.27298	-0.34821	0.733474	-6.99984	-2.80732	1.00042e-06	7.01241	2.80991	1.08404e-06	B4GT3_PONABRecName: Full=Beta-1,4-galactosyltransferase 3; Short=Beta-1,4-GalTase 3; Short=Beta4Gal-T3; Short=b4Gal-T3; AltName: Full=UDP-Gal:beta-GlcNAc beta-1,4-galactosyltransferase 3; AltName: Full=UDP-galactose:beta-N-acetylglucosamine beta-1,4-galactosyltransferase 3; Includes: RecName: Full=N-acetyllactosamine synthase; AltName: Full=Nal synthase; Includes: RecName: Full=Beta-N-acetylgluco…	protein glycosylation,galactosylceramide biosynthetic process,aminoglycan biosynthetic process,response to toxic substance,positive regulation of Notch signaling pathway,response to stress,behavior,small molecule metabolic process,system development,cellular carbohydrate biosynthetic process	Golgi membrane,extracellular region,membrane part,plasma membrane,cytosol	UDP-galactosyltransferase activity,protein binding,beta-1,4-N-acetylgalactosaminyltransferase activity	4	0.311027	0.277793	0.203979	8	0.534647	0.477327	0.354028	2	0.144986	0.130452	0.0978008	32	2.24481	2.20003	1.1248	53	2.98088	3.31826	1.52161	36	2.51662	2.58881	1.26041	2	0.130627	0.125338	0.119439	2	0.113339	0.113215	0.123919	5
SMED30009016	2.56922	1.36133	0	1.28251	0.358969	0.0333299	-2.00327	-1.00236	2.94884e-11	2.0028	1.00202	7.2338e-10	SSRP1_HUMANRecName: Full=FACT complex subunit SSRP1; AltName: Full=Chromatin-specific transcription elongation factor 80 kDa subunit; AltName: Full=Facilitates chromatin transcription complex 80 kDa subunit; Short=FACT 80 kDa subunit; Short=FACTp80; AltName: Full=Facilitates chromatin transcription complex subunit SSRP1; AltName: Full=Recombination signal sequence recognition protein 1; AltName: …	DNA replication,regulation of signal transduction by p53 class mediator,response to starvation,regulation of chromatin assembly or disassembly,transcription elongation from RNA polymerase II promoter,regulation of transcription by RNA polymerase II,filamentous growth of a population of unicellular organisms,regulation of DNA binding,chromatin silencing at centromere,ovarian follicle cell developm…	FACT complex,nuclear replication fork,nucleolus,polytene chromosome puff,polytene chromosome interband,cytosol	nucleosomal DNA binding,protein self-association,protein heterodimerization activity,chromo shadow domain binding	452	11.0541	9.87296	23.0497	547	11.4977	10.2651	24.2067	446	10.169	9.14962	21.8096	1581	34.8827	34.1867	55.572	2563	45.3382	50.4697	73.5826	1630	35.8386	36.8666	57.0686	534	10.9696	10.5255	31.8902	482	8.59098	8.58159	29.8644	528
SMED30009032	3.88203	1.95681	0	1.75083	0.808036	1.80649e-06	-2.21725	-1.14877	9.2735e-13	2.21726	1.14878	2.02853e-12	DCTD_PONABRecName: Full=Deoxycytidylate deaminase; AltName: Full=dCMP deaminase	nucleobase-containing small molecule interconversion,dTMP biosynthetic process,dUMP biosynthetic process	cytosol	zinc ion binding,identical protein binding,dCMP deaminase activity	241	15.1096	13.4951	12.2898	387	20.8538	18.6181	17.1261	332	19.4058	17.4605	16.2349	1527	86.3707	84.6475	53.6739	2101	95.2777	106.061	60.3188	2060	116.113	119.443	72.1235	467	24.5932	23.5975	27.889	424	19.3736	19.3524	26.2707	504
SMED30009073	3.08828	1.62681	0	1.3941	0.479331	0.00569163	-2.21526	-1.14747	7.63972e-14	2.2155	1.14763	1.42857e-12	MGAT1_RATRecName: Full=Alpha-1,3-mannosyl-glycoprotein 2-beta-N-acetylglucosaminyltransferase; AltName: Full=N-glycosyl-oligosaccharide-glycoprotein N-acetylglucosaminyltransferase I; Short=GNT-I; Short=GlcNAc-T I	protein O-linked glycosylation,N-glycan processing,mannose metabolic process,protein N-linked glycosylation,regulation of alpha-(1->3)-fucosyltransferase activity,hyperosmotic response,UDP-N-acetylglucosamine catabolic process,in utero embryonic development	Golgi membrane,Golgi medial cisterna,trans-Golgi network,endosome,perinuclear region of cytoplasm,integral component of membrane	metal ion binding,protein N-acetylglucosaminyltransferase activity,alpha-1,3-mannosylglycoprotein 2-beta-N-acetylglucosaminyltransferase activity	155	5.46466	4.88074	7.9042	218	6.60582	5.89761	9.64728	197	6.47522	5.82612	9.63338	770	24.4914	24.0028	27.0654	1003	25.5777	28.4727	28.7957	928	29.4141	30.2579	32.4906	192	5.68586	5.45565	11.4661	227	5.83266	5.82628	14.0648	244
SMED30009084	7.27133	2.86222	0	-1.18366	-0.243257	0.316059	-8.6068	-3.10548	0	8.60698	3.10551	0	LIPT_HUMANRecName: Full=Lipoyltransferase 1, mitochondrial; AltName: Full=Lipoate biosynthesis protein; AltName: Full=Lipoate-protein ligase; AltName: Full=Lipoyl ligase; Flags: Precursor	lipid metabolic process,protein lipoylation,cellular nitrogen compound metabolic process	mitochondrial matrix,cytosol	lipoate-protein ligase activity,lipoyltransferase activity	90	4.77364	4.26356	4.58954	130	5.92638	5.29101	5.75296	142	7.02186	6.31796	6.94386	1061	50.7708	49.7579	37.2941	1619	62.1132	69.1432	46.4808	1376	65.6149	67.497	48.1757	75	3.34142	3.20613	4.47896	78	3.01516	3.01187	4.83282	102
SMED30009086	12.3453	3.62589	0	-9.77689	-3.28938	1.77655e-15	-120.698	-6.91526	0	120.823	6.91675	0	LRC8D_MOUSERecName: Full=Volume-regulated anion channel subunit LRRC8D; AltName: Full=Leucine-rich repeat-containing protein 5; AltName: Full=Leucine-rich repeat-containing protein 8D	morphogenesis of an epithelium,immune system process,cell communication,protein localization,animal organ morphogenesis,taurine transport,aspartate transmembrane transport,cellular component organization,vesicle-mediated transport,signaling,regulation of cellular metabolic process,positive regulation of apoptotic process,negative regulation of cellular process,embryonic morphogenesis,neuron devel…	integral component of plasma membrane,endomembrane system,cell junction,ion channel complex,intracellular membrane-bounded organelle,cytoplasmic part,synapse,plasma membrane region	volume-sensitive anion channel activity,protein binding	60	0.99808	0.891431	3.05969	65	0.929322	0.829689	2.87648	55	0.85297	0.767465	2.68952	1038	15.5777	15.2669	36.4856	1381	16.6164	18.4971	39.6479	1017	15.2094	15.6457	35.6066	3	0.0419178	0.0402206	0.179158	4	0.0484934	0.0484404	0.247837	8
SMED30009135	2.29231	1.1968	6.0558e-14	-1.05849	-0.0820027	0.74119	-2.42638	-1.2788	5.40868e-16	2.42659	1.27893	5.61279e-15	---NA---	--NA--	--NA--	--NA--	521	54.2506	48.4537	26.5683	691	61.842	55.2119	30.5792	696	67.5668	60.7936	34.0347	2329	218.79	214.425	81.8642	2132	160.577	178.752	61.2088	2188	204.829	210.704	76.605	490	42.8574	41.1222	29.2625	421	31.9491	31.9141	26.0849	592
SMED30009256	3.80373	1.92742	0	-1.51253	-0.596966	0.0199557	-5.75327	-2.52438	0	5.75876	2.52576	0	SAMC_DANRERecName: Full=S-adenosylmethionine mitochondrial carrier protein; AltName: Full=Mitochondrial S-adenosylmethionine transporter; AltName: Full=Solute carrier family 25 member 26	dicarboxylic acid transport,divalent metal ion transport,drug transmembrane transport,mitochondrial transmembrane transport,S-adenosyl-L-methionine transport,cellular nitrogen compound metabolic process,amino acid transmembrane transport,iron ion transmembrane transport	chloroplast envelope,mitochondrial inner membrane	iron ion transmembrane transporter activity,S-adenosyl-L-methionine transmembrane transporter activity	49	2.53639	2.26536	2.49875	91	4.04855	3.6145	4.02707	82	3.95722	3.56053	4.00983	368	17.1854	16.8425	12.9352	528	19.7689	22.0064	15.1587	406	18.8939	19.4359	14.2146	41	1.78265	1.71047	2.4485	42	1.58445	1.58271	2.60229	39
SMED30009272	9.0103	3.17158	0	1.33737	0.419399	0.316058	-6.73733	-2.75218	0	6.73884	2.7525	0	---NA---	--NA--	--NA--	--NA--	19	1.27609	1.13973	0.968902	26	1.50086	1.33995	1.15059	16	1.00185	0.901422	0.782406	305	18.4807	18.112	10.7207	302	14.6711	16.3316	8.67029	241	14.5519	14.9693	8.43775	30	1.69243	1.62391	1.79158	19	0.930013	0.928997	1.17723	19
SMED30009281	2.03293	1.02356	9.70448e-11	1.2376	0.30755	0.0810558	-1.64263	-0.716008	6.77978e-06	1.6425	0.715891	5.94907e-05	LAMB1_HUMANRecName: Full=Laminin subunit beta-1; AltName: Full=Laminin B1 chain; AltName: Full=Laminin-1 subunit beta; AltName: Full=Laminin-10 subunit beta; AltName: Full=Laminin-12 subunit beta; AltName: Full=Laminin-2 subunit beta; AltName: Full=Laminin-6 subunit beta; AltName: Full=Laminin-8 subunit beta; Flags: Precursor	cell communication,endoderm development,axon guidance,response to light stimulus,behavior,positive regulation of cellular process,notochord development,substrate adhesion-dependent cell spreading,nervous system process,cellular protein metabolic process,brain development,embryonic heart tube morphogenesis,muscle organ development,eye development,cell adhesion mediated by integrin,gonad developmen…	membrane-bounded organelle,cytoplasmic part,laminin complex,extracellular space	structural molecule activity,protein binding	1452	14.937	13.3409	74.0445	1697	15.0044	13.3957	75.0983	1634	15.6713	14.1004	79.9033	4265	39.5829	38.7931	149.914	6244	46.4611	51.7196	179.263	4551	42.0901	43.2974	159.337	1759	15.1994	14.584	105.047	1366	10.2413	10.2301	84.6364	1812
SMED30009285	229.965	7.84527	4.06597e-09	-2.75367	-1.46136	0.714675	-633.247	-9.30663	0.000120629	662.83	9.37249	0.000161799	---NA---	--NA--	--NA--	--NA--	1	0.111473	0.0995616	0.0509949	0	0	0	0	0	0	0	0	114	11.4648	11.2361	4.00709	203	16.368	18.2205	5.82804	160	16.0349	16.4948	5.60183	0	0	0	0	0	0	0	0	0
SMED30009298	5.31068	2.4089	0	2.34715	1.23091	7.48591e-11	-2.26261	-1.17799	7.93936e-12	2.26282	1.17812	1.43179e-11	TRIP4_HUMANRecName: Full=Activating signal cointegrator 1; Short=ASC-1; AltName: Full=Thyroid receptor-interacting protein 4; Short=TR-interacting protein 4; Short=TRIP-4	toxin transport,regulation of myoblast differentiation,positive regulation of transcription, DNA-templated,intracellular estrogen receptor signaling pathway	nuclear body,activating signal cointegrator 1 complex,centrosome,cytoplasm,neuromuscular junction	protein kinase binding,nuclear receptor binding,histone acetyltransferase binding,zinc ion binding,protease binding,ubiquitin-like protein ligase binding,transcription coactivator activity,estrogen receptor binding	87	2.49573	2.22905	4.43655	103	2.53954	2.26727	4.55812	124	3.31633	2.98389	6.06365	747	19.3326	18.9469	26.257	988	20.5005	22.8208	28.3651	836	21.5606	22.1791	29.2695	172	4.14448	3.97668	10.2717	176	3.6796	3.67558	10.9048	270
SMED30009300	2.33849	1.22558	0	1.25092	0.322986	0.0586635	-1.86942	-0.90259	1.64692e-09	1.86886	0.902162	7.10084e-08	SYF1_HUMANRecName: Full=Pre-mRNA-splicing factor SYF1; AltName: Full=Protein HCNP; AltName: Full=XPA-binding protein 2	mRNA splicing, via spliceosome,blastocyst development,transcription-coupled nucleotide-excision repair,transcription, DNA-templated,cerebral cortex development,ribonucleoprotein complex assembly	nucleoplasm,U2-type catalytic step 2 spliceosome,post-mRNA release spliceosomal complex	protein binding	366	7.64884	6.83153	18.6641	395	7.09497	6.33431	17.4802	332	6.46859	5.82015	16.2349	1161	21.8896	21.4529	40.8091	1753	26.4988	29.498	50.3279	1068	20.0661	20.6417	37.3922	389	6.82853	6.55205	23.2309	400	6.09233	6.08567	24.7837	352
SMED30009311	2.3045	1.20446	0.000698358	1.40019	0.485627	0.271143	-1.64585	-0.718829	0.0459142	1.64435	0.717515	0.0543434	VACHA_DANRERecName: Full=Probable vesicular acetylcholine transporter-A; Short=VAChT-A; AltName: Full=Solute carrier family 18 member 3-A	transmembrane transport	integral component of membrane	--NA--	20	0.56737	0.506745	1.0199	22	0.536412	0.478903	0.973578	17	0.449617	0.404545	0.831307	42	1.07492	1.05348	1.4763	98	2.01091	2.23851	2.81354	72	1.83631	1.88898	2.52082	23	0.548059	0.525869	1.37355	20	0.4135	0.413048	1.23919	26
SMED30009323	4.89126	2.29021	1.4771e-13	1.22028	0.287216	0.552916	-4.0083	-2.00299	6.43854e-11	4.00943	2.0034	1.3989e-09	---NA---	--NA--	--NA--	--NA--	19	1.32926	1.18722	0.968902	19	1.14248	1.01999	0.840818	17	1.10882	0.997668	0.831307	124	7.82652	7.67037	4.35859	151	7.64121	8.50605	4.33515	141	8.86852	9.12291	4.93661	15	0.881475	0.845785	0.895792	10	0.509876	0.509318	0.619593	31
SMED30009366	2.65687	1.40973	0.000409945	-4.35148	-2.1215	0.000700343	-11.5613	-3.53123	8.93824e-10	11.5893	3.53472	3.66502e-10	AGRL2_HUMANRecName: Full=Adhesion G protein-coupled receptor L2; AltName: Full=Calcium-independent alpha-latrotoxin receptor 2; Short=CIRL-2; AltName: Full=Latrophilin homolog 1; AltName: Full=Latrophilin-2; AltName: Full=Lectomedin-1; Flags: Precursor	epithelial tube morphogenesis,embryo development ending in birth or egg hatching,animal organ development,cell surface receptor signaling pathway,regulation of nervous system development,localization,cell-cell adhesion via plasma-membrane adhesion molecules,multi-organism process,regulation of cellular component organization	synapse part,intracellular organelle part,neuron projection,membrane-bounded organelle,integral component of plasma membrane	protein dimerization activity,transmembrane signaling receptor activity	8	0.136979	0.122342	0.407959	20	0.294329	0.262773	0.885071	21	0.335228	0.301623	1.02691	71	1.09677	1.07488	2.49564	87	1.07749	1.19944	2.49773	44	0.677319	0.696747	1.5405	4	0.057529	0.0551997	0.238878	5	0.062394	0.0623258	0.309796	0
SMED30009376	4.26181	2.09147	0	-1.06781	-0.0946509	0.833444	-4.55079	-2.18612	0	4.55131	2.18628	0	TBP_META3RecName: Full=TATA-box-binding protein; AltName: Full=Box A-binding protein; Short=BAP; AltName: Full=TATA sequence-binding protein; Short=TBP; AltName: Full=TATA-box factor	--NA--	--NA--	RNA binding,RNA helicase activity	94	1.37469	1.2278	4.79352	103	1.29465	1.15585	4.55812	65	0.886233	0.797393	3.17853	580	7.65239	7.49971	20.387	646	6.83344	7.60687	18.5464	495	6.50818	6.69486	17.3307	74	0.909018	0.872213	4.41924	38	0.405014	0.404571	2.35445	93
SMED30009496	92.8642	6.53705	0	-17.1011	-4.09602	0.138814	-1588.08	-10.6331	8.88788e-06	1662.38	10.699	1.29214e-05	---NA---	--NA--	--NA--	--NA--	0	0	0	0	3	0.461802	0.412292	0.132761	5	0.834877	0.751185	0.244502	358	57.8456	56.6915	12.5837	559	72.4164	80.6126	16.0487	291	46.856	48.2	10.1883	0	0	0	0	0	0	0	0	0
SMED30009498	2.56894	1.36117	0	-1.31667	-0.396897	0.0249444	-3.38246	-1.75807	0	3.3819	1.75784	0	B3AT_HUMANRecName: Full=Band 3 anion transport protein; AltName: Full=Anion exchange protein 1; Short=AE 1; Short=Anion exchanger 1; AltName: Full=Solute carrier family 4 member 1; AltName: CD_antigen=CD233	inorganic anion transport,transmembrane transport,animal organ development,response to oxygen-containing compound,cellular ion homeostasis,regulation of pH,response to abiotic stimulus	intracellular organelle,somatodendritic compartment,cytoplasmic part,neuron projection,plasma membrane part,integral component of membrane	inorganic anion exchanger activity,protein binding	307	2.90765	2.59696	15.6554	356	2.89796	2.58727	15.7543	328	2.89624	2.60591	16.0393	1075	9.18553	9.00226	37.7862	1800	12.3312	13.7269	51.6772	1095	9.32384	9.59128	38.3375	188	1.49563	1.43508	11.2273	211	1.45645	1.45486	13.0734	230
SMED30009533	3.20584	1.6807	0	1.57432	0.654728	0.00148132	-2.03634	-1.02598	3.69401e-08	2.03546	1.02535	2.1438e-07	Nuclear receptor coactivator 2	--NA--	--NA--	--NA--	112	7.27661	6.49908	5.71142	142	7.92936	7.07925	6.28401	113	6.84457	6.15845	5.52574	480	28.1348	27.5735	16.872	820	38.5349	42.8964	23.5419	530	30.9573	31.8453	18.5561	180	9.82306	9.42534	10.7495	122	5.7767	5.77039	7.55903	179
SMED30009581	4.04209	2.0151	0	-1.0947	-0.13053	0.588497	-4.42486	-2.14563	0	4.42442	2.14549	0	---NA---	--NA--	--NA--	--NA--	190	1.79889	1.60667	9.68902	243	1.97741	1.76541	10.7536	201	1.7742	1.59635	9.82898	1182	10.0962	9.89481	41.5472	1742	11.9297	13.2799	50.0121	1057	8.9971	9.25517	37.0071	158	1.25652	1.20565	9.43567	132	0.910822	0.909827	8.17862	193
SMED30009639	715.724	9.48326	0.000522214	78.9402	6.30269	0.024167	-9.06666	-3.18057	5.40868e-16	9.07361	3.18168	2.83624e-15	---NA---	--NA--	--NA--	--NA--	0	0	0	0	0	0	0	0	0	0	0	0	110	4.4959	4.4062	3.86649	142	4.65318	5.17984	4.07676	122	4.96899	5.11153	4.27139	9	0.342482	0.328615	0.537475	11	0.36319	0.362793	0.681552	2
SMED30009659	2.36688	1.24299	2.12978e-15	1.32291	0.403713	0.0213764	-1.78915	-0.839274	8.87346e-08	1.78897	0.839132	4.09027e-07	general transcription factor IIF subunit 1	transcription initiation from RNA polymerase II promoter,positive regulation of transcription elongation from RNA polymerase II promoter	nucleus	DNA binding	228	6.65785	5.94643	11.6268	277	6.95212	6.20678	12.2582	221	6.01656	5.41343	10.807	693	18.2568	17.8925	24.3589	1054	22.2622	24.7819	30.2599	902	23.68	24.3593	31.5803	263	6.45086	6.18967	15.7062	263	5.59711	5.59099	16.2953	275
SMED30009668	8.35205	3.06213	7.83574e-11	-1.06699	-0.0935532	0.955918	-8.9116	-3.15568	2.78386e-11	8.92769	3.15829	0	---NA---	--NA--	--NA--	--NA--	3	0.195619	0.174716	0.152985	22	1.23297	1.10078	0.973578	43	2.61406	2.35201	2.10272	260	15.2952	14.99	9.13898	315	14.8569	16.5385	9.04352	289	16.942	17.4279	10.1183	27	1.47882	1.41895	1.61243	4	0.19009	0.189882	0.247837	21
SMED30009673	2.24368	1.16587	2.92176e-14	-1.23074	-0.299526	0.0963705	-2.76139	-1.46539	0	2.7613	1.46535	0	TSR1_MOUSERecName: Full=Pre-rRNA-processing protein TSR1 homolog	ribosome biogenesis	intracellular organelle	binding	348	7.4912	6.69073	17.7462	484	8.95481	7.99476	21.4187	416	8.34877	7.51185	20.3426	1141	22.159	21.7169	40.1061	1898	29.5527	32.8976	54.4908	1299	25.1396	25.8607	45.4798	247	4.46614	4.28531	14.7507	284	4.45553	4.45066	17.5964	314
SMED30009678	2.03567	1.02551	4.28239e-09	-1.20918	-0.274028	0.201546	-2.46149	-1.29953	9.52213e-14	2.46218	1.29994	2.91507e-12	MED20_XENLARecName: Full=Mediator of RNA polymerase II transcription subunit 20; AltName: Full=Mediator complex subunit 20; AltName: Full=TRF-proximal protein homolog	regulation of transcription by RNA polymerase II	mediator complex	transcription coregulator activity	195	13.2123	11.8005	9.944	247	14.384	12.8419	10.9306	261	16.487	14.8342	12.763	582	35.5761	34.8663	20.4573	805	39.452	43.9172	23.1112	807	49.1579	50.568	28.2542	136	7.74008	7.42669	8.12185	154	7.60454	7.59623	9.54173	196
SMED30009689	331.016	8.37076	0	-6.85638	-2.77745	0.374684	-2269.57	-11.1482	2.82509e-06	2375.67	11.2141	4.38786e-06	INX11_CAEELRecName: Full=Innexin-11; AltName: Full=Protein opu-11	regulation of transport,regulation of signaling,multicellular organism development,regulation of cell communication	cell-cell junction,membrane,cell part	gap junction channel activity	0	0	0	0	3	0.116031	0.103591	0.132761	0	0	0	0	479	19.4464	19.0584	16.8368	628	20.441	22.7545	18.0296	590	23.8694	24.554	20.6567	0	0	0	0	0	0	0	0	0
SMED30009700	3.50342	1.80877	0	-1.74324	-0.801771	6.93449e-05	-6.10731	-2.61054	0	6.10802	2.61071	0	DLRB2_BOVINRecName: Full=Dynein light chain roadblock-type 2; AltName: Full=Dynein light chain 2B, cytoplasmic	intraciliary transport involved in cilium assembly,visual behavior,retrograde axonal transport	cytoplasmic dynein complex,outer dynein arm,ciliary tip,centrosome	microtubule motor activity,identical protein binding,dynein intermediate chain binding	115	11.8598	10.5925	5.86441	171	15.157	13.532	7.56736	146	14.0375	12.6303	7.13946	717	66.7098	65.3789	25.2025	797	59.452	66.1809	22.8815	798	73.9875	76.1098	27.9391	78	6.75673	6.48316	4.65812	56	4.20897	4.20437	3.46972	72
SMED30009728	3.08973	1.62748	0	-2.62379	-1.39165	0	-8.10682	-3.01914	0	8.10938	3.01959	0	KAPR2_DROMERecName: Full=cAMP-dependent protein kinase type II regulatory subunit	mesoderm formation,renal water homeostasis,fatty acid metabolic process,female meiotic nuclear division,axon guidance,molting cycle, chitin-based cuticle,blood coagulation,learning,oocyte microtubule cytoskeleton polarization,cyclic-nucleotide-mediated signaling,activation of protein kinase A activity,sarcomere organization,locomotor rhythm,negative regulation of meiotic nuclear division,negative…	immunological synapse,centrosome,cytosol,axoneme,cAMP-dependent protein kinase complex,T-tubule,nucleotide-activated protein kinase complex,neuromuscular junction,neuronal cell body,dendritic spine,dendritic shaft,plasma membrane raft,perinuclear region of cytoplasm,ciliary base,glutamatergic synapse	cAMP-dependent protein kinase inhibitor activity,cAMP-dependent protein kinase regulator activity,protein domain specific binding,cAMP binding,ubiquitin protein ligase binding,beta-2 adrenergic receptor binding,protein kinase A catalytic subunit binding,protein homodimerization activity	505	31.9219	28.5109	25.7524	526	28.5774	25.5136	23.2774	475	27.9929	25.1868	23.2277	1895	108.068	105.912	66.6091	2825	129.165	143.784	81.1046	2469	140.312	144.337	86.4432	136	7.22104	6.92867	8.12185	151	6.95638	6.94878	9.35585	194
SMED30009731	5.00386	2.32304	1.64134e-06	-37.6091	-5.23301	0.0454759	-188.191	-7.55605	0.00231385	196.285	7.61681	0.00274674	---NA---	--NA--	--NA--	--NA--	0	0	0	0	8	0.721565	0.644206	0.354028	10	0.978371	0.880295	0.489004	51	4.82846	4.73212	1.79265	43	3.26396	3.63338	1.23451	46	4.33991	4.4644	1.61053	0	0	0	0	0	0	0	0	0
SMED30009778	2.62928	1.39467	1.73239e-14	1.15738	0.210861	0.387629	-2.27175	-1.18381	6.8092e-11	2.27181	1.18384	1.9782e-10	ATR_MOUSERecName: Full=Serine/threonine-protein kinase ATR; AltName: Full=Ataxia telangiectasia and Rad3-related protein	cell cycle arrest,mitotic spindle assembly checkpoint,reciprocal meiotic recombination,interstrand cross-link repair,double-strand break repair via synthesis-dependent strand annealing,female gonad development,embryonic development via the syncytial blastoderm,regulation of protein binding,positive regulation of mitotic DNA damage checkpoint,positive regulation of DNA repair,peptidyl-serine autop…	PML body,Golgi apparatus,XY body,plasmodesma,nuclear chromosome, telomeric region,nuclear chromatin,DNA repair complex,nucleolus,subtelomeric heterochromatin	MutSalpha complex binding,MutLalpha complex binding,protein heterodimerization activity,protein N-terminus binding,heterocyclic compound binding,DNA-dependent protein kinase activity,organic cyclic compound binding,1-phosphatidylinositol-3-kinase activity	127	8.29126	7.40531	6.47635	151	8.47291	7.56452	6.68229	106	6.45178	5.80503	5.18344	427	25.1499	24.6481	15.009	651	30.7417	34.2211	18.6899	484	28.4079	29.2227	16.9455	106	5.81281	5.57745	6.33026	143	6.80396	6.79652	8.86018	122
SMED30009783	7.30764	2.8694	1.95911e-07	2.55371	1.35259	0.0383437	-2.86158	-1.51681	0.000949167	2.8611	1.51657	0.00090433	---NA---	--NA--	--NA--	--NA--	5	0.748328	0.668366	0.254974	2	0.257271	0.229689	0.0885071	5	0.697668	0.627731	0.244502	36	4.8609	4.76391	1.2654	75	8.11919	9.03814	2.15322	31	4.1712	4.29084	1.08535	11	1.38286	1.32687	0.656914	4	0.436306	0.435829	0.247837	11
SMED30009787	2.40464	1.26582	0	-2.48181	-1.31139	0	-5.96785	-2.57721	0	5.96664	2.57692	0	LAMA1_HUMANRecName: Full=Laminin subunit alpha-1; AltName: Full=Laminin A chain; AltName: Full=Laminin-1 subunit alpha; AltName: Full=Laminin-3 subunit alpha; AltName: Full=S-laminin subunit alpha; Short=S-LAM alpha; Flags: Precursor	eye development,cell adhesion,axon guidance,brain development,salivary gland morphogenesis,embryo development,cellular component assembly,extracellular matrix organization,tube morphogenesis,cellular metabolic process,regulation of cellular process,nervous system process,respiratory system development,morphogenesis of a branching epithelium,organic substance metabolic process,circulatory system d…	extracellular space,membrane,membrane-bounded organelle,intracellular organelle,laminin complex,presynapse	protein binding	1068	5.80336	5.18325	54.4625	1269	5.92664	5.29124	56.1578	1160	5.87656	5.28747	56.7245	3618	17.7365	17.3827	127.172	5559	21.8491	24.3221	159.597	3867	18.8912	19.4331	135.389	377	1.72073	1.65106	22.5142	426	1.68705	1.6852	26.3946	372
SMED30009842	23.3775	4.54705	0	-2.51442	-1.33022	0.0426065	-58.7807	-5.87727	0	58.8955	5.88008	0	---NA---	--NA--	--NA--	--NA--	10	0.573426	0.512153	0.509949	12	0.591421	0.528015	0.531043	6	0.320764	0.288609	0.293402	291	15.0543	14.754	10.2286	360	14.9317	16.6217	10.3354	364	18.7653	19.3036	12.7442	5	0.24083	0.231079	0.298597	2	0.0835826	0.0834913	0.123919	2
SMED30009898	61.2695	5.9371	0	-35.6134	-5.15435	0.0482105	-2182.01	-11.0914	3.19196e-06	2283.97	11.1573	4.95297e-06	ENTP6_HUMANRecName: Full=Ectonucleoside triphosphate diphosphohydrolase 6; Short=NTPDase 6; AltName: Full=CD39 antigen-like 2	organonitrogen compound metabolic process,carbohydrate derivative metabolic process,primary metabolic process,cellular metabolic process,response to stimulus	intracellular membrane-bounded organelle,membrane,endomembrane system,cytoplasmic part	nucleoside-diphosphatase activity	6	0.223255	0.199399	0.305969	7	0.223865	0.199864	0.309775	4	0.138761	0.124851	0.195602	555	18.6309	18.2592	19.5082	638	17.1712	19.1146	18.3167	445	14.8863	15.3133	15.5801	0	0	0	0	0	0	0	0	0
SMED30009905	15.243	3.93008	0	1.67247	0.741982	0.181412	-9.11407	-3.18809	0	9.11958	3.18897	0	---NA---	--NA--	--NA--	--NA--	8	0.486795	0.434779	0.407959	7	0.366094	0.326845	0.309775	5	0.28365	0.255216	0.244502	146	8.01494	7.85503	5.13189	190	8.36256	9.30905	5.45482	141	7.7135	7.93476	4.93661	12	0.613339	0.588505	0.716634	10	0.443471	0.442986	0.619593	6
SMED30009910	2.26838	1.18166	1.36885e-10	-5.10566	-2.3521	0	-11.5816	-3.53376	0	11.5893	3.53472	0	hypothetical protein BOX15_Mlig021118g1, partial	--NA--	--NA--	--NA--	146	3.46033	3.09058	7.44525	182	3.70745	3.30997	8.05415	175	3.86687	3.47924	8.55757	495	10.5843	10.3731	17.3992	777	13.3204	14.828	22.3073	500	10.654	10.9596	17.5057	15	0.29862	0.28653	0.895792	32	0.552744	0.55214	1.9827	35
SMED30009945	3.71464	1.89322	0	1.35539	0.438705	0.00573133	-2.74065	-1.45452	0	2.74079	1.45459	0	S246A_XENLARecName: Full=Solute carrier family 25 member 46-A	neuron projection development,mitochondrial membrane fission	mitochondrial outer membrane	protein binding	241	9.74336	8.70224	12.2898	285	9.90319	8.84147	12.6123	216	8.14146	7.32533	10.5625	1372	50.0423	49.0439	48.2257	1682	49.1866	54.7537	48.2895	1200	43.6164	44.8675	42.0137	291	9.88207	9.48195	17.3784	252	7.42508	7.41696	15.6137	296
SMED30009963	1479.7	10.5311	0	-2.75219	-1.46058	0.714643	-4072.43	-11.9917	4.08402e-07	4262.84	12.0576	6.85863e-07	ENTP5_BOVINRecName: Full=Ectonucleoside triphosphate diphosphohydrolase 5; Short=NTPDase 5; AltName: Full=Guanosine-diphosphatase ENTPD5; Short=GDPase ENTPD5; AltName: Full=Uridine-diphosphatase ENTPD5; Short=UDPase ENTPD5; Flags: Precursor	organic substance biosynthetic process,cellular biosynthetic process,nucleoside phosphate metabolic process,regulation of cellular process,nucleobase-containing compound catabolic process,response to stimulus	extracellular region part,cytoplasmic part,membrane part,plasma membrane,intracellular membrane-bounded organelle,neuron part,endomembrane system	binding,nucleoside-diphosphatase activity,nucleoside-triphosphatase activity	1	0.0568571	0.0507817	0.0509949	0	0	0	0	0	0	0	0	966	49.5511	48.5625	33.9548	1184	48.6929	54.2041	33.9921	904	46.2094	47.5348	31.6503	0	0	0	0	0	0	0	0	0
SMED30009994	15.7802	3.98005	0	3.76918	1.91425	0	-4.18665	-2.0658	0	4.18663	2.06579	0	---NA---	--NA--	--NA--	--NA--	61	1.94975	1.74141	3.11069	103	2.8296	2.52624	4.55812	88	2.62234	2.35946	4.30324	1686	48.6181	47.6481	59.2628	2331	53.8916	59.9911	66.922	2087	59.9719	61.6922	73.0688	220	5.90656	5.66741	13.1383	256	5.96345	5.95693	15.8616	317
SMED30009997	2.93285	1.5523	0	-5.40734	-2.43492	0	-15.8589	-3.98722	0	15.8653	3.9878	0	---NA---	--NA--	--NA--	--NA--	354	33.9045	30.2816	18.0522	423	34.8203	31.0872	18.7193	423	37.7704	33.9841	20.6849	1690	146.027	143.113	59.4034	1694	117.354	130.636	48.634	1970	169.628	174.493	68.9725	55	4.42466	4.24551	3.28457	64	4.46728	4.46239	3.96539	66
SMED30010017	2.10009	1.07045	1.19917e-10	1.31948	0.39997	0.025019	-1.5916	-0.670479	6.97615e-05	1.59151	0.670393	0.000219759	TRIPC_DANRERecName: Full=E3 ubiquitin-protein ligase TRIP12; AltName: Full=HECT-type E3 ubiquitin transferase TRIP12; AltName: Full=Thyroid receptor-interacting protein 12; Short=TR-interacting protein 12; Short=TRIP-12	protein polyubiquitination,regulation of embryonic development,anatomical structure morphogenesis,cellular response to DNA damage stimulus,embryonic placenta development,tissue development,cell cycle,regulation of response to stimulus,negative regulation of DNA metabolic process,cellular component organization,cell differentiation,circulatory system development	Golgi apparatus,nucleoplasm,membrane	ubiquitin-protein transferase activity,protein binding	1836	14.2473	12.7249	93.6266	2061	13.746	12.2723	91.2066	1815	13.1309	11.8146	88.7542	5097	35.6834	34.9714	179.159	8388	47.0812	52.4099	240.816	5226	36.4591	37.5049	182.97	1892	12.3323	11.833	112.989	2311	13.0698	13.0555	143.188	2098
SMED30010039	13.2112	3.72369	0	-6.69242	-2.74253	1.08996e-05	-88.415	-6.46622	0	88.6201	6.46956	0	---NA---	--NA--	--NA--	--NA--	22	1.16689	1.0422	1.12189	23	1.04851	0.936101	1.01783	14	0.692296	0.622898	0.684606	361	17.2745	16.9299	12.6891	528	20.2568	22.5495	15.1587	328	15.6408	16.0894	11.4837	3	0.133657	0.128245	0.179158	0	0	0	0	4
SMED30010057	6.35196	2.6672	3.30626e-08	2.44807	1.29164	0.022739	-2.59468	-1.37556	0.000753749	2.59644	1.37654	0.000662747	FA98B_MOUSERecName: Full=Protein FAM98B	positive regulation of biological process	nucleus	protein binding	5	0.184639	0.16491	0.254974	7	0.222173	0.198353	0.309775	4	0.137712	0.123907	0.195602	34	1.13272	1.11012	1.1951	60	1.60263	1.78402	1.72257	65	2.15796	2.21986	2.27574	9	0.279164	0.267861	0.537475	11	0.296043	0.29572	0.681552	13
SMED30010074	2.24695	1.16797	0	-1.99687	-0.997743	2.04295e-11	-4.48688	-2.16571	0	4.48668	2.16565	0	ZMYM5_BOVINRecName: Full=Zinc finger MYM-type protein 5	--NA--	--NA--	binding	361	11.6286	10.386	18.4091	445	12.3202	10.9994	19.6928	349	10.481	9.43034	17.0662	1147	33.3331	32.6681	40.317	1577	36.7436	40.9023	45.275	1275	36.9239	37.983	44.6396	171	4.62679	4.43946	10.212	147	3.45102	3.44724	9.10801	164
SMED30010123	3.2942	1.71993	0	-2.37397	-1.2473	1.19049e-12	-7.82032	-2.96723	0	7.8213	2.96741	0	AT1B1_CAEELRecName: Full=Sodium/potassium-transporting ATPase subunit beta-1; AltName: Full=Sodium/potassium-dependent ATPase subunit beta-1	potassium ion transport,sodium ion transport,regulation of biological quality,system development,regulation of biological process,cellular process	sodium:potassium-exchanging ATPase complex	protein binding	2194	112.484	100.465	111.883	2632	115.979	103.545	116.475	2423	115.815	104.205	118.486	11027	510.04	499.864	387.598	14159	525.07	584.499	406.499	11580	533.753	549.064	405.432	816	35.1406	33.7178	48.7311	747	27.9116	27.8811	46.2836	987
SMED30010131	3.14672	1.65385	2.12978e-15	-3.62214	-1.85684	9.32302e-11	-11.3979	-3.51069	0	11.4002	3.51099	0	PC11X_PANTRRecName: Full=Protocadherin-11 X-linked; Short=Protocadherin-11; AltName: Full=Protocadherin on the X chromosome; Short=PCDH-X; Flags: Precursor	heart development,localization,signal transduction,morphogenesis of an epithelium,nervous system development,cellular component organization,homophilic cell adhesion via plasma membrane adhesion molecules,animal organ morphogenesis	plasma membrane part	calcium ion binding	61	0.925072	0.826224	3.11069	97	1.26432	1.12877	4.2926	74	1.04625	0.941367	3.61863	296	4.04976	3.96896	10.4044	478	5.24328	5.83672	13.7232	354	4.82642	4.96487	12.394	14	0.178335	0.171114	0.836072	21	0.232099	0.231846	1.30114	18
SMED30010151	2.96311	1.56711	1.76027e-10	-5.58183	-2.48074	2.09733e-13	-16.5395	-4.04785	0	16.5546	4.04916	0	M4K3_MOUSERecName: Full=Mitogen-activated protein kinase kinase kinase kinase 3; AltName: Full=Germinal center kinase-related protein kinase; Short=GLK; AltName: Full=MAPK/ERK kinase kinase kinase 3; Short=MEK kinase kinase 3; Short=MEKKK 3	cell proliferation,epithelial tube morphogenesis,negative regulation of MAP kinase activity,determination of adult lifespan,activation of JUN kinase activity,protein autophosphorylation,response to UV,positive regulation of GTPase activity,activation of MAPKKK activity,immune response,positive regulation of axonogenesis,establishment of Golgi localization,regulation of adenylate cyclase-activatin…	cleavage furrow,Golgi membrane,mitotic spindle,actin cytoskeleton,cytoplasmic side of apical plasma membrane,centrosome,cell cortex	MAP kinase kinase kinase kinase activity,ATP binding,SH3 domain binding,mitogen-activated protein kinase kinase kinase binding,protein homodimerization activity,mitogen-activated protein kinase binding	110	3.54334	3.16472	5.60943	69	1.91033	1.70552	3.0535	68	2.04214	1.83743	3.32523	419	12.1766	11.9337	14.7278	465	10.8344	12.0606	13.35	264	7.64542	7.86472	9.24301	14	0.378802	0.363464	0.836072	10	0.234763	0.234506	0.619593	13
SMED30010158	5.38395	2.42867	7.15694e-12	1.14455	0.194778	0.769009	-4.704	-2.23389	2.9699e-10	4.70587	2.23446	4.29686e-10	KIF12_HUMANRecName: Full=Kinesin-like protein KIF12	inner ear receptor cell stereocilium organization,epidermal stem cell homeostasis,axo-dendritic transport,neural precursor cell proliferation,anterior/posterior pattern specification,epidermis development,protein localization to cell junction,positive regulation of transport,motile cilium assembly,regulation of non-motile cilium assembly,regulation of developmental process,vesicle-mediated transp…	photoreceptor connecting cilium,somatodendritic compartment,microtubule,nucleoplasm,intercellular bridge,motile cilium,extracellular exosome,kinesin II complex,centrosome,centriole,plasma membrane bounded cell projection cytoplasm,membrane,spindle,midbody,cell periphery	ATPase activity,ATP binding,protein phosphatase binding,microtubule binding,microtubule motor activity,intraciliary transport particle B binding	7	0.171505	0.153179	0.356964	18	0.379044	0.338406	0.796564	17	0.388315	0.349388	0.831307	82	1.81252	1.77636	2.88229	149	2.64055	2.93941	4.27773	120	2.64324	2.71906	4.20137	9	0.185218	0.177719	0.537475	11	0.196417	0.196203	0.681552	20
SMED30010181	2.54161	1.34574	0	1.57525	0.655579	8.31289e-05	-1.61346	-0.690162	1.0437e-05	1.61346	0.690154	5.22458e-05	GCP5_MOUSERecName: Full=Gamma-tubulin complex component 5; Short=GCP-5	microtubule nucleation	microtubule organizing center,spindle pole	gamma-tubulin binding	195	3.42845	3.06211	9.944	181	2.73515	2.44191	8.00989	186	3.04883	2.7432	9.09547	639	10.1357	9.93353	22.4608	924	11.7507	13.0807	26.5276	652	10.3059	10.6016	22.8274	227	3.35237	3.21664	13.5563	262	3.35717	3.3535	16.2333	252
SMED30010202	2.41776	1.27367	3.34264e-08	-9.13734	-3.19177	0	-22.0919	-4.46545	0	22.1103	4.46664	0	NPHN_HUMANRecName: Full=Nephrin; AltName: Full=Renal glomerulus-specific cell adhesion receptor; Flags: Precursor	nervous system development,cellular component organization,cell differentiation,animal organ development,regulation of cellular process	cytoplasm,cell junction,somatodendritic compartment,neuron projection,plasma membrane part	cytoskeletal protein binding	63	0.86132	0.769285	3.21268	97	1.13982	1.01762	4.2926	74	0.943219	0.848667	3.61863	260	3.20693	3.14294	9.13898	352	3.48094	3.87492	10.1058	260	3.19576	3.28743	9.10297	6	0.068903	0.0661133	0.358317	5	0.0498199	0.0497655	0.309796	10
SMED30010210	62.4582	5.96482	0	7.74597	2.95345	1.91315e-07	-8.06332	-3.01137	0	8.06558	3.01178	0	---NA---	--NA--	--NA--	--NA--	0	0	0	0	4	0.23148	0.206662	0.177014	5	0.313863	0.2824	0.244502	256	15.5505	15.2403	8.99838	339	16.5098	18.3785	9.73255	302	18.2809	18.8053	10.5734	21	1.18767	1.13958	1.25411	16	0.785132	0.784274	0.991348	23
SMED30010223	2.06183	1.04392	0.00764785	1.36898	0.453106	0.363537	-1.5061	-0.590817	0.142932	1.50648	0.591177	0.132563	---NA---	--NA--	--NA--	--NA--	17	0.730144	0.652125	0.866913	18	0.664463	0.593225	0.796564	7	0.280294	0.252196	0.342303	41	1.58867	1.55698	1.44115	56	1.73971	1.93661	1.60774	37	1.42869	1.46967	1.29542	14	0.505069	0.484619	0.836072	14	0.438224	0.437745	0.86743	20
SMED30010239	2.75	1.45943	0.000832618	-4.20363	-2.07164	6.36331e-05	-11.56	-3.53107	5.76556e-13	11.5698	3.53229	0	---NA---	--NA--	--NA--	--NA--	13	0.095201	0.0850284	0.662933	69	0.434296	0.387735	3.0535	39	0.266268	0.239577	1.90712	133	0.878702	0.86117	4.67494	157	0.831625	0.92575	4.5074	203	1.33651	1.37484	7.10732	5	0.0307561	0.0295108	0.298597	16	0.0853939	0.0853006	0.991348	2
SMED30010240	10.4451	3.38476	0	2.76433	1.46693	0	-3.77854	-1.91783	0	3.77815	1.91768	0	ICP0_SUHVFRecName: Full=E3 ubiquitin-protein ligase ICP0; AltName: Full=Early protein 0; Short=EP0; AltName: Full=RING-type E3 ubiquitin transferase ICP0	modulation by virus of host process,evasion or tolerance by virus of host immune response,regulation of cellular process,disruption by symbiont of host cell PML body	--NA--	--NA--	105	3.21278	2.86948	5.35446	145	3.81328	3.40446	6.41677	119	3.39466	3.05436	5.81915	1794	49.5229	48.5349	63.059	2386	52.8071	58.7839	68.501	1769	48.6627	50.0586	61.9352	259	6.65664	6.38712	15.4673	344	7.67113	7.66275	21.314	247
SMED30010267	3.02277	1.59587	0	-1.1845	-0.244281	0.117896	-3.58048	-1.84015	0	3.58055	1.84018	0	WDR82_DROMERecName: Full=WD repeat-containing protein 82	heterochromatin assembly involved in chromatin silencing,regulation of organelle organization,cell cycle process,termination of RNA polymerase II transcription,cell division,filamentous growth of a population of unicellular organisms,response to biotic stimulus,cellular localization,response to external stimulus,cellular response to organic substance,regulation of long-day photoperiodism, floweri…	nucleolus,neuron projection,Set1C/COMPASS complex,cytoplasmic part,nuclear chromosome, telomeric region,nuclear chromatin,microtubule organizing center,cell body,membrane,PTW/PP1 phosphatase complex	histone methyltransferase activity (H3-K4 specific),chromatin binding,protein binding	302	15.5874	13.9218	15.4004	405	17.9663	16.0402	17.9227	335	16.1201	14.5041	16.3816	1456	67.7983	66.4456	51.1783	1908	71.2318	79.2939	54.7779	1488	69.0471	71.0277	52.097	211	9.14769	8.77731	12.6008	264	9.93068	9.91982	16.3572	259
SMED30010319	2.30052	1.20196	0	-2.02078	-1.01491	8.63857e-12	-4.64884	-2.21687	0	4.64857	2.21679	0	OPA1_DANRERecName: Full=Dynamin-like 120 kDa protein, mitochondrial; AltName: Full=Optic atrophy protein 1 homolog; Contains: RecName: Full=Dynamin-like 120 kDa protein, form S1; Flags: Precursor	retina development in camera-type eye,negative regulation of endoplasmic reticulum stress-induced intrinsic apoptotic signaling pathway,cellular response to glucose stimulus,cellular response to hypoxia,response to electrical stimulus,cellular response to L-glutamate,positive regulation of dendritic spine morphogenesis,calcium import into the mitochondrion,cochlea development,receptor-mediated en…	microtubule,dendrite,cytosol,extrinsic component of mitochondrial inner membrane,axon,mitochondrial crista,phagocytic vesicle,plasma membrane region,mitochondrial intermembrane space,cell junction,cell division site,vacuolar membrane,nucleoplasm,presynapse,postsynapse,mitochondrial outer membrane,cell cortex,endomembrane system	GTPase activity,GTP binding,phosphatidic acid binding,kinase binding,cardiolipin binding	525	9.17341	8.19319	26.7723	647	9.71661	8.67488	28.6321	569	9.26917	8.33999	27.8243	1733	27.3188	26.7738	60.9148	2639	33.3534	37.1284	75.7646	1834	28.8103	29.6367	64.2109	221	3.2436	3.11227	13.198	225	2.86525	2.86212	13.9408	273
SMED30010324	3.20272	1.6793	0	-2.37358	-1.24707	9.92225e-07	-7.60191	-2.92636	0	7.6032	2.92661	0	---NA---	--NA--	--NA--	metal ion binding	70	4.99482	4.4611	3.56964	106	6.50079	5.80384	4.69088	73	4.85625	4.36944	3.56973	330	21.2436	20.8197	11.5995	511	26.3738	29.3588	14.6706	390	25.0186	25.7362	13.6545	32	1.91794	1.84028	1.91102	30	1.5601	1.55839	1.85878	25
SMED30010326	2.53478	1.34186	0	-6.57087	-2.71608	0	-16.6557	-4.05795	0	16.6565	4.05801	0	TSN1_MOUSERecName: Full=Tetraspanin-1; Short=Tspan-1	regulation of cellular process	integral component of membrane,cytoplasmic vesicle,intracellular organelle part	--NA--	878	40.8795	36.5113	44.7735	1137	45.4999	40.6218	50.3163	1013	43.9721	39.5641	49.5361	3611	151.681	148.654	126.926	4400	148.181	164.953	126.322	3776	158.059	162.593	132.203	121	4.73216	4.54056	7.22605	119	4.038	4.03359	7.37315	144
SMED30010345	4.6129	2.20568	0	-1.77421	-0.827173	0.00286679	-8.18424	-3.03285	0	8.18587	3.03314	0	EXD_DROPSRecName: Full=Homeobox protein extradenticle	regulation of cell fate specification,peripheral nervous system development,brain development,positive regulation of transcription by RNA polymerase II,somatic muscle development,eye development,oenocyte development,protein import into nucleus, translocation	RNA polymerase II transcription factor complex,cytoplasm,protein-DNA complex	enhancer sequence-specific DNA binding,transcription coactivator activity,protein heterodimerization activity,DNA-binding transcription factor activity, RNA polymerase II-specific,activating transcription factor binding	68	2.48885	2.22291	3.46765	57	1.7931	1.60086	2.52245	56	1.91089	1.71933	2.73842	404	13.3402	13.0741	14.2006	479	12.6811	14.1163	13.7519	404	13.2938	13.6751	14.1446	25	0.768588	0.737469	1.49299	17	0.45347	0.452974	1.05331	43
SMED30010355	2.11022	1.0774	2.7791e-10	1.05941	0.0832566	0.754745	-1.99189	-0.994138	4.3505e-09	1.99173	0.994018	2.57422e-08	IMB1_HUMANRecName: Full=Importin subunit beta-1; AltName: Full=Importin-90; AltName: Full=Karyopherin subunit beta-1; AltName: Full=Nuclear factor p97; AltName: Full=Pore targeting complex 97 kDa subunit; Short=PTAC97	mitotic chromosome movement towards spindle pole,intracellular transport of virus,protein import into nucleus, translocation,Ran protein signal transduction,establishment of mitotic spindle localization,neutrophil degranulation,ribosomal protein import into nucleus,astral microtubule organization,regulation of cholesterol biosynthetic process,modulation by virus of host process,apoptotic DNA frag…	specific granule lumen,extracellular region,ficolin-1-rich granule lumen,nucleoplasm,mitotic spindle midzone,cytosol,cytoplasmic stress granule,nuclear pore,nuclear membrane,endoplasmic reticulum tubular network,P granule,nuclear periphery	protein transporter activity,protein-containing complex binding,protein domain specific binding,zinc ion binding,Ran GTPase binding,nuclear localization sequence binding,kinesin binding,Hsp90 protein binding	857	15.3335	13.6951	43.7026	790	12.1486	10.8462	34.9603	797	13.2946	11.9619	38.9736	2717	43.8574	42.9824	95.5023	3225	41.7369	46.4608	92.5884	2080	33.4581	34.4178	72.8238	859	12.9097	12.387	51.299	571	7.44571	7.43758	35.3787	735
SMED30010418	5.00822	2.3243	0	2.26194	1.17756	1.0579e-09	-2.21413	-1.14674	4.13694e-10	2.21416	1.14676	6.9144e-10	TOP2B_CHICKRecName: Full=DNA topoisomerase 2-beta; AltName: Full=DNA topoisomerase II, beta isozyme	negative regulation of DNA duplex unwinding,regulation of mitotic recombination,hematopoietic progenitor cell differentiation,replication fork progression beyond termination site,forebrain development,axonogenesis,apoptotic chromosome condensation,response to ionizing radiation,cerebellar granule cell differentiation,male meiosis chromosome segregation,cerebellar Purkinje cell differentiation,chr…	CHRAC,DNA replication termination region,cytosol,heterochromatin,viral integration complex,DNA topoisomerase complex (ATP-hydrolyzing),nucleolus,synaptonemal complex,nucleoplasm,ribonucleoprotein complex,centriole	protein C-terminus binding,DNA binding, bending,satellite DNA binding,protein heterodimerization activity,rDNA binding,mRNA binding,protein kinase C binding,histone deacetylase binding,cyclin binding,magnesium ion binding,ATP binding,ubiquitin binding,protein homodimerization activity,chromatin binding,four-way junction DNA binding,ribonucleoprotein complex binding,DNA topoisomerase type II (ATP-…	201	2.24527	2.00535	10.25	152	1.45933	1.30288	6.72654	159	1.65587	1.48988	7.77516	1180	11.8917	11.6545	41.4769	1856	14.9961	16.6934	53.285	1008	10.123	10.4134	35.2915	239	2.2425	2.1517	14.273	371	3.02033	3.01703	22.9869	370
SMED30010423	1406.04	10.4574	0	6.96374	2.79986	0.00281996	-201.908	-7.65755	0	202.097	7.6589	0	---NA---	--NA--	--NA--	--NA--	0	0	0	0	3	0.135293	0.120789	0.132761	0	0	0	0	2253	106.652	104.524	79.1928	2497	94.7687	105.495	71.6878	2434	114.819	118.113	85.2178	8	0.35259	0.338314	0.477756	10	0.382407	0.381989	0.619593	1
SMED30010424	4.60263	2.20246	0	1.60788	0.685161	0.000423598	-2.86254	-1.5173	0	2.86251	1.51728	0	PRI1_HUMANRecName: Full=DNA primase small subunit; AltName: Full=DNA primase 49 kDa subunit; Short=p49	G1/S transition of mitotic cell cycle,DNA replication, synthesis of RNA primer,telomere maintenance via semi-conservative replication	nucleoplasm,alpha DNA polymerase:primase complex	DNA primase activity,protein binding,organic cyclic compound binding,heterocyclic compound binding	82	3.66544	3.27377	4.18158	119	4.57191	4.08176	5.26617	96	4.00074	3.59969	4.69444	551	22.2206	21.7772	19.3676	847	27.3858	30.4854	24.317	709	28.4928	29.3101	24.8231	129	4.84356	4.64745	7.70381	120	3.90933	3.90506	7.43511	149
SMED30010451	3.61342	1.85337	0	-1.11397	-0.15571	0.591528	-4.02524	-2.00908	0	4.0252	2.00906	0	DPOE1_HUMANRecName: Full=DNA polymerase epsilon catalytic subunit A; AltName: Full=DNA polymerase II subunit A	embryonic root morphogenesis,mitotic DNA replication leading strand elongation,error-prone translesion synthesis,mitotic DNA replication initiation,negative regulation of long-day photoperiodism, flowering,base-excision repair, gap-filling,DNA replication proofreading,positive regulation of chromatin silencing at centromere,double-strand break repair via nonhomologous end joining,regulation of ce…	nucleoplasm,epsilon DNA polymerase complex,apoplast,nuclear replication fork,plasma membrane,nuclear chromosome, telomeric region	double-stranded DNA binding,single-stranded DNA binding,nucleotide binding,DNA-directed DNA polymerase activity,zinc ion binding,chromatin binding,single-stranded DNA 3'-5' exodeoxyribonuclease activity,protein binding	76	0.577333	0.515643	3.87561	116	0.757373	0.676175	5.13341	89	0.630318	0.567133	4.35214	442	3.02919	2.96876	15.5363	664	3.64847	4.06141	19.0632	464	3.16889	3.25979	16.2453	66	0.421134	0.404083	3.94148	76	0.420761	0.420301	4.7089	68
SMED30010459	200.887	7.65024	0	4.25039	2.0876	0.0194711	-47.2632	-5.56265	0	47.3176	5.5643	0	CATB_MACFARecName: Full=Cathepsin B; Contains: RecName: Full=Cathepsin B light chain; Contains: RecName: Full=Cathepsin B heavy chain; Flags: Precursor	response to wounding,negative regulation of cell death,cellular response to thyroid hormone stimulus,response to ethanol,response to glucose,autophagy,regulation of catalytic activity,cellular response to UV,proteolysis involved in cellular protein catabolic process,spermatogenesis,response to amine,neutrophil degranulation,regulation of apoptotic process,response to organic cyclic compound,respo…	external side of plasma membrane,nucleolus,ficolin-1-rich granule lumen,caveola,sarcolemma,cytosol,endolysosome lumen,extracellular space,perinuclear region of cytoplasm,mitochondrion,apical plasma membrane	peptide binding,protein self-association,proteoglycan binding,kininogen binding,serine-type endopeptidase activity,cysteine-type endopeptidase activity,collagen binding	1	0.0424407	0.0379058	0.0509949	2	0.0729544	0.065133	0.0885071	1	0.0395676	0.0356012	0.0489004	395	15.1242	14.8224	13.8842	568	17.4366	19.4101	16.307	386	14.7281	15.1506	13.5144	3	0.106947	0.102617	0.179158	5	0.154654	0.154485	0.309796	7
SMED30010473	4.14407	2.05105	0	-2.22556	-1.15417	3.54843e-13	-9.22287	-3.20522	0	9.2211	3.20494	0	DEPD5_HUMANRecName: Full=GATOR complex protein DEPDC5; AltName: Full=DEP domain-containing protein 5	negative regulation of TORC1 signaling,cellular response to amino acid starvation	perinuclear region of cytoplasm,Seh1-associated complex,fungal-type vacuole membrane,cytosol,Cul3-RING ubiquitin ligase complex,lysosomal membrane	protein-containing complex binding	481	4.97385	4.44237	24.5285	544	4.83487	4.31652	24.0739	524	5.05168	4.54528	25.6238	2800	26.1214	25.6003	98.4198	4376	32.7306	36.4351	125.633	2816	26.1792	26.9302	98.5922	196	1.70242	1.63349	11.705	181	1.36406	1.36257	11.2146	204
SMED30010482	6.66983	2.73765	0	1.52222	0.606177	0.000684836	-4.38165	-2.13147	0	4.38166	2.13148	0	---NA---	--NA--	--NA--	--NA--	155	4.12284	3.6823	7.9042	178	4.06934	3.63306	7.87713	121	3.0006	2.6998	5.91695	1362	32.6839	32.0318	47.8742	1981	38.1135	42.4273	56.8737	1354	32.3788	33.3076	47.4055	158	3.53009	3.38716	9.43567	206	3.99339	3.98902	12.7636	214
SMED30010493	2.23995	1.16347	0	1.04063	0.0574605	0.762601	-2.15249	-1.10601	0	2.15252	1.10603	1.81405e-14	MOB1B_HUMANRecName: Full=MOB kinase activator 1B; AltName: Full=Mob1 homolog 1A; Short=Mob1A; AltName: Full=Mob1B; AltName: Full=Mps one binder kinase activator-like 1A	cell proliferation,organ growth,microsporogenesis,chromosome segregation,megasporogenesis,ovarian follicle cell development,apoptotic process,activation of protein kinase activity,regulation of protein autophosphorylation,regulation of hippo signaling,positive regulation of mitotic actomyosin contractile ring contraction,positive regulation of septation initiation signaling,root meristem growth	nucleolus,mitotic spindle pole body,early endosome,plant-type vacuole membrane,trans-Golgi network,cytosol,plasma membrane,phragmoplast,centrosome,Sid2-Mob1 complex	protein kinase activator activity,protein kinase binding,metal ion binding	399	20.9358	18.6987	20.3469	432	19.4823	17.3936	19.1175	417	20.399	18.3542	20.3915	1284	60.7818	59.5691	45.1325	1688	64.0647	71.3157	48.4618	1339	63.1646	64.9765	46.8803	349	15.3817	14.7589	20.8421	352	13.4607	13.446	21.8097	384
SMED30010494	4.22041	2.07738	0	1.15055	0.202326	0.333804	-3.66816	-1.87506	0	3.66648	1.8744	0	GLN1A_PYRFURecName: Full=Glutamine synthetase; Short=GS; AltName: Full=Glutamate--ammonia ligase; AltName: Full=Glutamine synthetase I alpha; Short=GSI alpha	biological regulation,glutamine biosynthetic process	--NA--	ion binding,small molecule binding,glutamate-ammonia ligase activity	149	4.64641	4.14992	7.59823	155	4.15434	3.70895	6.8593	151	4.39001	3.94993	7.38396	864	24.3073	23.8223	30.3695	1172	26.4356	29.4276	33.6476	928	26.0169	26.7632	32.4906	160	4.19097	4.02128	9.55511	146	3.31813	3.3145	9.04605	131
SMED30010499	2.36974	1.24473	1.28345e-05	-1.81307	-0.858436	0.0117752	-4.29651	-2.10316	3.09645e-12	4.3007	2.10457	1.40248e-13	PGBM_HUMANRecName: Full=Basement membrane-specific heparan sulfate proteoglycan core protein; Short=HSPG; AltName: Full=Perlecan; Short=PLC; Contains: RecName: Full=Endorepellin; Contains: RecName: Full=LG3 peptide; Flags: Precursor	protein transport,cellular response to oxygen-containing compound,small molecule metabolic process,regulation of lipid catabolic process,regulation of supramolecular fiber organization,response to hypoxia,positive regulation of multicellular organismal process,tube morphogenesis,muscle structure development,cholesterol transport,negative regulation of cellular component organization,nervous syste…	apical part of cell,plasma membrane region,lysosome,protein-containing complex,somatodendritic compartment,late endosome,cell projection,basement membrane,cell surface,extracellular space,endosome membrane,recycling endosome	lipoprotein particle receptor activity,metal ion binding,signaling receptor binding	29	0.163467	0.146	1.47885	73	0.353667	0.31575	3.23051	56	0.294291	0.26479	2.73842	166	0.844175	0.827332	5.83489	253	1.03153	1.14828	7.26352	158	0.800694	0.823661	5.5318	18	0.0852252	0.0817746	1.07495	22	0.0903783	0.0902795	1.3631	32
SMED30010615	3.06707	1.61686	0	-1.4636	-0.549517	0.000872659	-4.48895	-2.16638	0	4.48709	2.16578	0	FNTB_BOVINRecName: Full=Protein farnesyltransferase subunit beta; Short=FTase-beta; AltName: Full=CAAX farnesyltransferase subunit beta; AltName: Full=Ras proteins prenyltransferase subunit beta	response to cytokine,negative regulation of cell proliferation,positive regulation of cell cycle,response to organic cyclic compound,response to water deprivation,response to auxin,wound healing,response to abscisic acid,positive regulation of nitric-oxide synthase biosynthetic process,positive regulation of fibroblast proliferation,protein farnesylation,protein geranylgeranylation,multicellular …	microtubule associated complex,protein farnesyltransferase complex,cytosol	zinc ion binding,drug binding,peptide binding,protein farnesyltransferase activity,farnesyltranstransferase activity,CAAX-protein geranylgeranyltransferase activity,protein binding,isoprenoid binding	221	9.23353	8.24689	11.2699	247	8.86975	7.91882	10.9306	242	9.42644	8.4815	11.8339	1023	38.5605	37.7912	35.9584	1398	42.2486	47.0304	40.136	951	35.7218	36.7464	33.2959	127	4.457	4.27654	7.58437	148	4.50657	4.50165	9.16997	130
SMED30010619	2.0706	1.05005	1.21257e-08	-4.61286	-2.20566	0	-9.55137	-3.25571	0	9.5572	3.25659	0	KCNQ1_FELCARecName: Full=Potassium voltage-gated channel subfamily KQT member 1; AltName: Full=IKs producing slow voltage-gated potassium channel subunit alpha KvLQT1; AltName: Full=KQT-like 1; AltName: Full=Voltage-gated potassium channel subunit Kv7.1	positive regulation of potassium ion transmembrane transport,positive regulation of heart rate,male gonad development,sensory perception of sound,response to anesthetic,cellular response to ammonium ion,cellular response to cAMP,inner ear morphogenesis,membrane hyperpolarization,regulation of heart rate by cardiac conduction,oligodendrocyte development,regulation of ventricular cardiac muscle cel…	neuronal cell body,dendrite,axon initial segment,sarcolemma,voltage-gated potassium channel complex,zymogen granule membrane,lysosome,basolateral plasma membrane,late endosome,early endosome,endoplasmic reticulum,cell surface,clathrin coat,membrane raft,node of Ranvier	outward rectifier potassium channel activity,phosphatidylinositol-4,5-bisphosphate binding,ankyrin binding,voltage-gated potassium channel activity involved in ventricular cardiac muscle cell action potential repolarization,voltage-gated potassium channel activity involved in atrial cardiac muscle cell action potential repolarization,protein phosphatase 1 binding,ion channel binding,calmodulin bi…	128	3.56529	3.18432	6.52734	205	4.90769	4.38153	9.07198	168	4.36265	3.92532	8.21527	477	11.9866	11.7474	16.7665	667	13.4382	14.9591	19.1493	456	11.4189	11.7465	15.9652	31	0.725286	0.69592	1.8513	22	0.446597	0.446109	1.3631	37
SMED30010620	2.28405	1.19159	5.25914e-11	1.2234	0.290891	0.198185	-1.86697	-0.900701	6.77187e-07	1.86691	0.900649	2.79864e-06	KAT2B_MOUSERecName: Full=Histone acetyltransferase KAT2B; AltName: Full=Histone acetyltransferase PCAF; Short=Histone acetylase PCAF; AltName: Full=Lysine acetyltransferase 2B; AltName: Full=P300/CBP-associated factor; Short=P/CAF	inner ear receptor cell stereocilium organization,spermatid differentiation,histone H4-K12 acetylation,single fertilization,positive regulation of transcription elongation from RNA polymerase II promoter,midbrain development,chromatin silencing at rDNA,in utero embryonic development,regulation of synaptic plasticity,histone H3-K9 methylation,histone deubiquitination,positive regulation of gene ex…	nuclear speck,Ada2/Gcn5/Ada3 transcription activator complex,chromosome, centromeric region,chromatin silencing complex,oxoglutarate dehydrogenase complex,cytosol,nuclear euchromatin,sarcomere,nucleolus,Set1C/COMPASS complex,mitotic spindle,rDNA heterochromatin,transcription factor TFTC complex,SAGA complex,centrosome,STAGA complex,SLIK (SAGA-like) complex,NURF complex	nuclear receptor binding,RNA binding,protein phosphatase binding,histone deacetylase binding,histone acetyltransferase activity (H4-K12 specific),RNA polymerase I CORE element sequence-specific DNA binding,H3 histone acetyltransferase activity,methylated histone binding,histone succinyltransferase activity,DNA-dependent ATPase activity,chromatin binding,transcription coactivator activity,lysine-a…	103	2.05503	1.83544	5.25247	139	2.3836	2.12806	6.15124	102	1.89731	1.70711	4.98784	355	6.38999	6.2625	12.4782	497	7.17243	7.98422	14.2687	360	6.45743	6.64265	12.6041	121	2.02782	1.94571	7.22605	121	1.75944	1.75752	7.49707	109
SMED30010657	9.58763	3.26117	0	-61.431	-5.94089	1.32868e-09	-588.978	-9.20207	0	594.182	9.21476	0	ACM3_CHICKRecName: Full=Muscarinic acetylcholine receptor M3	regulation of biological quality,G protein-coupled receptor signaling pathway, coupled to cyclic nucleotide second messenger,G protein-coupled acetylcholine receptor signaling pathway,regulation of blood circulation,transport,regulation of smooth muscle contraction	postsynaptic membrane,neuron part,neuron to neuron synapse,integral component of synaptic membrane	G protein-coupled amine receptor activity,protein binding,neurotransmitter receptor activity	35	1.06971	0.955407	1.78482	92	2.41671	2.15761	4.07133	52	1.48169	1.33316	2.54282	790	21.7829	21.3483	27.7684	1015	22.4385	24.9781	29.1402	812	22.3116	22.9516	28.4293	1	0.0256721	0.0246326	0.0597195	1	0.0222744	0.0222501	0.0619593	0
SMED30010680	2.02118	1.0152	4.2167e-12	1.19286	0.254422	0.135354	-1.6944	-0.760773	2.1392e-07	1.69409	0.760507	3.0915e-06	P4R3A_MOUSERecName: Full=Serine/threonine-protein phosphatase 4 regulatory subunit 3A; AltName: Full=SMEK homolog 1	DNA repair,protein dephosphorylation,signal transduction,basal protein localization,positive regulation of gluconeogenesis,negative regulation of cellular process,regulation of nitrogen compound metabolic process,regulation of cell cycle,asymmetric neuroblast division,regulation of macromolecule metabolic process,regulation of response to DNA damage stimulus	chromosome, centromeric region,cytoplasm,centrosome,nuclear speck,protein phosphatase 4 complex	protein binding	517	9.52947	8.51121	26.3643	678	10.741	9.58949	30.0039	552	9.4858	8.53491	26.993	1522	25.3095	24.8046	53.4982	2412	32.1577	35.7974	69.2475	1545	25.6025	26.3369	54.0926	575	8.90244	8.54199	34.3387	550	7.38839	7.38031	34.0776	610
SMED30010721	2.77607	1.47304	0	-3.16857	-1.66383	0	-8.79617	-3.13688	0	8.7972	3.13704	0	KAD2_XENLARecName: Full=Adenylate kinase 2, mitochondrial; Short=AK 2; AltName: Full=ATP-AMP transphosphorylase 2; AltName: Full=ATP:AMP phosphotransferase; AltName: Full=Adenylate monophosphate kinase	ADP biosynthetic process,hematopoietic stem cell differentiation,brain development,leukocyte differentiation,response to thyroid hormone,oxidative phosphorylation,liver development,AMP metabolic process,nucleobase-containing small molecule interconversion,dATP metabolic process,adenine metabolic process	mitochondrial inner membrane,nucleus,mitochondrial intermembrane space,cytosol,sperm flagellum	adenylate kinase activity,ATP binding	174	9.93519	8.87358	8.8731	189	9.27529	8.28088	8.36392	192	10.2208	9.19623	9.38888	738	38.0168	37.2583	25.9406	889	36.7162	40.8719	25.5228	745	38.2437	39.3407	26.0835	49	2.3501	2.25495	2.92625	40	1.66455	1.66273	2.47837	57
SMED30010752	11.8037	3.56117	0	1.20201	0.265449	0.724567	-9.81999	-3.29572	0	9.8143	3.29489	0	PARP1_HUMANRecName: Full=Poly [ADP-ribose] polymerase 1; Short=PARP-1; AltName: Full=ADP-ribosyltransferase diphtheria toxin-like 1; Short=ARTD1; AltName: Full=NAD(+) ADP-ribosyltransferase 1; Short=ADPRT 1; AltName: Full=Poly	mitochondrial DNA repair,base-excision repair,negative regulation of ATP biosynthetic process,determination of adult lifespan,transforming growth factor beta receptor signaling pathway,signal transduction involved in regulation of gene expression,cellular response to zinc ion,positive regulation of transcription regulatory region DNA binding,cellular response to superoxide,regulation of catalytic…	site of DNA damage,nuclear body,transcription factor complex,polytene chromosome,nuclear envelope,protein-DNA complex,nuclear chromosome part,nucleolus,chromosomal region,mitochondrion	RNA polymerase II regulatory region sequence-specific DNA binding,DNA-binding transcription activator activity, RNA polymerase II-specific,NAD binding,protein ADP-ribosylase activity,protein kinase binding,histone deacetylase binding,metal ion binding,protein N-terminus binding,estrogen receptor binding,NAD+ ADP-ribosyltransferase activity,identical protein binding,chromatin binding,R-SMAD binding	8	1.22811	1.09688	0.407959	14	1.84721	1.64917	0.61955	1	0.143122	0.128775	0.0489004	153	21.19	20.7673	5.37794	140	15.5456	17.305	4.01934	128	17.6659	18.1726	4.48146	7	0.90263	0.866084	0.418036	4	0.447525	0.447036	0.247837	12
SMED30010807	3.31944	1.73094	2.88584e-06	-1.83839	-0.87844	0.119062	-6.10241	-2.60938	4.78399e-09	6.11261	2.61179	2.90828e-09	---NA---	--NA--	--NA--	--NA--	9	0.674435	0.602369	0.458954	17	1.09493	0.977539	0.75231	12	0.83837	0.754328	0.586805	74	5.00289	4.90307	2.60109	62	3.36061	3.74098	1.77999	59	3.9749	4.08892	2.06567	6	0.377669	0.362378	0.358317	6	0.327686	0.327328	0.371756	5
SMED30010822	26.1959	4.71127	0	1.89235	0.920181	0.108664	-13.843	-3.79109	0	13.8519	3.79201	0	PSMD2_MOUSERecName: Full=26S proteasome non-ATPase regulatory subunit 2; AltName: Full=26S proteasome regulatory subunit RPN1; AltName: Full=26S proteasome regulatory subunit S2; AltName: Full=26S proteasome subunit p97	protein deubiquitination,regulation of protein catabolic process,positive regulation of mitotic metaphase/anaphase transition,neutrophil degranulation,response to salicylic acid,post-translational protein modification,hyperosmotic response,proteasome-mediated ubiquitin-dependent protein catabolic process,innate immune response,regulation of catalytic activity	proteasome regulatory particle, base subcomplex,extracellular region,plasma membrane,ficolin-1-rich granule lumen,nucleoplasm,plasmodesma,secretory granule lumen,proteasome storage granule	endopeptidase activity,ubiquitin binding,enzyme regulator activity,protein binding, bridging	9	0.728268	0.650449	0.458954	4	0.278194	0.248368	0.177014	4	0.301763	0.271513	0.195602	227	16.5717	16.241	7.97903	271	15.8616	17.6569	7.7803	201	14.6225	15.0419	7.0373	5	0.339846	0.326086	0.298597	15	0.884604	0.883637	0.929389	7
SMED30010845	2.63682	1.3988	0	-1.02306	-0.0328936	0.955918	-2.69763	-1.43169	0	2.69729	1.43151	0	SNUT2_HUMANRecName: Full=U4/U6.U5 tri-snRNP-associated protein 2; AltName: Full=Inactive ubiquitin-specific peptidase 39; AltName: Full=SAD1 homolog; AltName: Full=U4/U6.U5 tri-snRNP-associated 65 kDa protein; Short=65K	regulation of nucleobase-containing compound metabolic process,multicellular organism development,negative regulation of nitrogen compound metabolic process,behavior,cell division,regulation of developmental process,positive regulation of cellular process,response to stimulus,regulation of cellular component organization,protein deubiquitination,circadian rhythm,organelle organization,spliceosoma…	nucleoplasm,U4/U6 x U5 tri-snRNP complex,cytoplasmic part,microtubule organizing center,membrane	zinc ion binding,protein binding,thiol-dependent ubiquitinyl hydrolase activity	377	11.9154	10.6422	19.2251	458	12.4415	11.1076	20.2681	419	12.3464	11.1087	20.4893	1398	39.8627	39.0674	49.1396	2170	49.6086	55.2234	62.2998	1556	44.2134	45.4816	54.4778	343	9.10594	8.73726	20.4838	280	6.44963	6.44258	17.3486	400
SMED30010856	2.59666	1.37665	0	-2.56813	-1.36072	0	-6.66854	-2.73737	0	6.67021	2.73773	0	CNOT6_XENLARecName: Full=CCR4-NOT transcription complex subunit 6; AltName: Full=Cytoplasmic deadenylase	mRNA destabilization,DNA integrity checkpoint,cell communication,exonucleolytic nuclear-transcribed mRNA catabolic process involved in deadenylation-dependent decay,positive regulation of cell cycle process,positive regulation of cell proliferation,response to starvation,nuclear-transcribed mRNA poly(A) tail shortening,filamentous growth of a population of unicellular organisms,positive regulatio…	nucleus,cytosol,CCR4-NOT complex	poly(A)-specific ribonuclease activity,protein binding	713	11.351	10.1381	36.3593	657	8.98974	8.02594	29.0746	640	9.49904	8.54682	31.2963	2541	36.4955	35.7674	89.316	3251	37.436	41.6731	93.3348	2310	33.0622	34.0105	80.8764	220	2.9419	2.82279	13.1383	195	2.26249	2.26002	12.0821	241
SMED30010906	3.28384	1.71539	0	1.47353	0.559273	0.000880024	-2.22856	-1.15611	3.81513e-14	2.2281	1.15581	5.03277e-12	SMC2_XENLARecName: Full=Structural maintenance of chromosomes protein 2; Short=SMC protein 2; Short=SMC-2; AltName: Full=Chromosome assembly protein XCAP-E; AltName: Full=Chromosome-associated protein E	mitotic chromosome condensation,negative regulation of meiotic DNA double-strand break formation,anatomical structure development,DNA rewinding,kinetochore organization,meiotic chromosome segregation,multi-organism process,multicellular organismal process,sister chromatid cohesion,meiotic chromosome condensation,meiosis I,single strand break repair,rDNA condensation,tRNA gene clustering	condensed nuclear chromosome kinetochore,nuclear condensin complex,nucleolus,nucleoplasm,chromosome, centromeric core domain,cytosol,cohesin complex,nuclear chromatin,transcriptionally active chromatin	ATPase activity,DNA secondary structure binding,single-stranded DNA binding,ATP binding,protein heterodimerization activity,AT DNA binding,chromatin binding,DNA/DNA annealing activity	195	2.85798	2.55259	9.944	251	3.16182	2.82284	11.1076	234	3.1974	2.87688	11.4427	1034	13.6721	13.3994	36.345	1549	16.4212	18.2798	44.4711	891	11.7403	12.077	31.1952	258	3.17619	3.04759	15.4076	279	2.98014	2.97689	17.2866	299
SMED30010916	2.33947	1.22618	0	1.29943	0.37788	0.00446833	-1.80038	-0.848299	5.11582e-13	1.8004	0.848321	1.20798e-08	ZNT6_CHICKRecName: Full=Zinc transporter 6; Short=ZnT-6; AltName: Full=Solute carrier family 30 member 6	transmembrane transport,zinc ion transport,Golgi to endosome transport	bounding membrane of organelle,integral component of membrane,Golgi apparatus,intracellular organelle part	cation transmembrane transporter activity	262	11.4356	10.2137	13.3607	278	10.429	9.31089	12.3025	265	10.7835	9.70255	12.9586	858	33.7861	33.112	30.1586	1130	35.6752	39.713	32.4418	915	35.9051	36.935	32.0354	276	10.1188	9.70914	16.4826	285	9.06593	9.05602	17.6584	313
SMED30010923	30.9517	4.95195	0	-1.07481	-0.104078	0.876889	-33.2671	-5.05602	0	33.2786	5.05652	0	ZSC30_HUMANRecName: Full=Zinc finger and SCAN domain-containing protein 30; AltName: Full=ZNF-WYM; AltName: Full=Zinc finger protein 397 opposite strand; AltName: Full=Zinc finger protein 397OS	regulation of transcription, DNA-templated,regulation of cell cycle	cytoplasm,nuclear speck,actin cytoskeleton,nucleolus	DNA-binding transcription factor activity,sequence-specific DNA binding,neurotrophin p75 receptor binding	17	0.582532	0.520286	0.866913	34	1.00136	0.894	1.50462	20	0.638936	0.574887	0.978008	1021	31.5637	30.934	35.8881	1381	34.229	38.1031	39.6479	1006	30.9917	31.8807	35.2215	12	0.345394	0.33141	0.716634	14	0.349629	0.349247	0.86743	29
SMED30010927	3.67481	1.87767	0	1.30401	0.382954	0.0264476	-2.81809	-1.49472	0	2.81664	1.49398	0	MTREX_HUMANRecName: Full=Exosome RNA helicase MTR4; AltName: Full=ATP-dependent RNA helicase DOB1; AltName: Full=ATP-dependent RNA helicase SKIV2L2; AltName: Full=Superkiller viralicidic activity 2-like 2; AltName: Full=TRAMP-like complex helicase	U4 snRNA 3'-end processing,ncRNA polyadenylation,negative regulation of posttranscriptional gene silencing,mRNA splicing, via spliceosome,nuclear-transcribed mRNA catabolic process, non-stop decay,polyadenylation-dependent snoRNA 3'-end processing,nuclear polyadenylation-dependent rRNA catabolic process,nuclear polyadenylation-dependent tRNA catabolic process,response to stimulus,poly(A)+ mRNA ex…	nuclear speck,nucleolus,heterochromatin island,chloroplast,MTREC complex,catalytic step 2 spliceosome,cytosol,TRAMP complex,Ski complex,nuclear exosome (RNase complex),NURS complex,cell periphery	poly(A) binding,ATP binding,protein binding,ATP-dependent 3'-5' RNA helicase activity	235	4.02632	3.59609	11.9838	306	4.5061	4.023	13.5416	278	4.44061	3.99546	13.5943	1347	20.8209	20.4055	47.347	1872	23.1994	25.8251	53.7443	1425	21.9499	22.5795	49.8913	337	4.84991	4.65354	20.1255	305	3.80846	3.8043	18.8976	245
SMED30010931	368.134	8.52409	0	-2.96826	-1.56962	0.0165235	-1092.72	-10.0937	0	1096.99	10.0993	0	HSP83_BOMMORecName: Full=Heat shock protein 83; Short=BmHSP90	response to estrogen,central nervous system neuron axonogenesis,positive regulation of cellular protein catabolic process,determination of adult lifespan,response to progesterone,positive regulation of tau-protein kinase activity,cardiac muscle cell apoptotic process,positive regulation of peptidyl-serine phosphorylation,protein export from nucleus,protein refolding,'de novo' protein folding,sarc…	collagen-containing extracellular matrix,sperm plasma membrane,receptor complex,lysosomal membrane,nucleus,Z disc,dendritic growth cone,axonal growth cone,sperm mitochondrial sheath,mitochondrion,cytosol,A band,melanosome,basolateral plasma membrane,apical plasma membrane,myelin sheath,perikaryon,cell surface,perinuclear region of cytoplasm,brush border membrane	progesterone receptor binding,chaperone binding,dATP binding,mRNA binding,histone deacetylase binding,ion channel binding,UTP binding,CTP binding,ubiquitin protein ligase binding,protein tyrosine kinase binding,DNA polymerase binding,Rho GDP-dissociation inhibitor binding,GTPase binding,glucocorticoid receptor binding,scaffold protein binding,TPR domain binding,tau protein binding,nitric-oxide sy…	2	0.0486464	0.0434484	0.10199	27	0.564447	0.503933	1.19485	2	0.0453532	0.0408068	0.0978008	4817	105.703	103.595	169.317	7132	125.476	139.678	204.757	5129	112.158	115.375	179.574	2	0.0408615	0.039207	0.119439	5	0.0886339	0.088537	0.309796	1
SMED30010945	2.35933	1.23838	0	1.09158	0.126419	0.466074	-2.16139	-1.11196	0	2.16113	1.11178	5.92951e-14	COX10_MOUSERecName: Full=Protoheme IX farnesyltransferase, mitochondrial; AltName: Full=Heme O synthase; Flags: Precursor	heme O biosynthetic process,mitochondrial electron transport, cytochrome c to oxygen,heme a biosynthetic process,respiratory chain complex IV assembly,mitochondrial fission	integral component of membrane,cytosol,cytochrome complex,nucleolus,mitochondrial inner membrane	cytochrome-c oxidase activity,protoheme IX farnesyltransferase activity	534	15.5764	13.912	27.2313	570	14.2903	12.7582	25.2245	587	15.9633	14.363	28.7045	1752	46.1055	45.1856	61.5827	2480	52.3249	58.2471	71.1997	1938	50.8227	52.2805	67.8521	514	12.5937	12.0838	30.6958	480	10.2042	10.193	29.7404	549
SMED30010946	3.03501	1.6017	1.07838e-13	1.01983	0.0283313	0.976	-2.97599	-1.57337	4.89525e-13	2.97673	1.57373	9.47747e-13	---NA---	--NA--	--NA--	--NA--	54	1.55239	1.38651	2.75372	89	2.19906	1.96329	3.93857	61	1.63491	1.47102	2.98292	295	7.65105	7.4984	10.3692	412	8.5671	9.53675	11.8283	251	6.48721	6.67329	8.78787	58	1.40055	1.34384	3.46373	57	1.19424	1.19293	3.53168	58
SMED30010976	3.0479	1.60782	0	-1.06263	-0.0876352	0.672229	-3.23878	-1.69545	0	3.23863	1.69538	0	MARH6_MOUSERecName: Full=E3 ubiquitin-protein ligase MARCH6; AltName: Full=Membrane-associated RING finger protein 6; AltName: Full=Membrane-associated RING-CH protein VI; Short=MARCH-VI; AltName: Full=RING-type E3 ubiquitin transferase MARCH6	protein K48-linked ubiquitination,organic substance biosynthetic process,antigen processing and presentation of peptide antigen via MHC class II,immune response,ubiquitin-dependent ERAD pathway	Doa10p ubiquitin ligase complex,lysosomal membrane,plasma membrane,early endosome membrane,late endosome membrane,nuclear inner membrane,integral component of endoplasmic reticulum membrane,trans-Golgi network membrane	ubiquitin protein ligase activity,zinc ion binding,MHC protein binding,ubiquitin conjugating enzyme binding	1011	18.5459	16.5642	51.5558	1204	18.9829	16.9477	53.2813	1048	17.9232	16.1265	51.2476	4509	74.6224	73.1336	158.491	6315	83.7915	93.2752	181.301	4560	75.2036	77.3608	159.652	826	12.7274	12.2121	49.3283	773	10.3344	10.3231	47.8945	965
SMED30010978	4.20566	2.07233	0	1.43048	0.516496	0.00131124	-2.94004	-1.55584	0	2.94005	1.55584	0	NU155_RATRecName: Full=Nuclear pore complex protein Nup155; AltName: Full=155 kDa nucleoporin; AltName: Full=Nucleoporin Nup155; AltName: Full=P140	cellular component assembly,intracellular protein transport,nucleocytoplasmic transport,actin filament-based process,regulation of cellular process,oogenesis,chromosome organization,regulation of multicellular organismal process,protein localization to nucleus,mRNA transport	nuclear pore,cytoplasm	binding,structural constituent of nuclear pore	365	5.12449	4.57692	18.6131	523	6.31101	5.6344	23.1446	401	5.24879	4.72263	19.6091	2344	29.6898	29.0975	82.3914	3635	36.9141	41.0921	104.359	2412	30.4447	31.318	84.4475	514	6.06156	5.81614	30.6958	502	5.13654	5.13093	31.1036	516
SMED30011004	274.287	8.09954	0.00383465	61.3351	5.93864	0.0359026	-4.47194	-2.1609	3.02108e-06	4.47612	2.16225	3.70088e-06	YI31B_YEASTRecName: Full=Transposon Ty3-I Gag-Pol polyprotein; AltName: Full=Gag3-Pol3; AltName: Full=Transposon Ty3-2 TYA-TYB polyprotein; Contains: RecName: Full=Capsid protein; Short=CA; AltName: Full=p24; Contains: RecName: Full=Spacer peptide p3; Contains: RecName: Full=Nucleocapsid protein p11; Short=NC; Contains: RecName: Full=Ty3 protease; Short=PR; AltName: Full=p16; Contains: RecName: F…	DNA metabolic process	nucleus	nucleic acid binding,nuclease activity,nucleotidyltransferase activity	0	0	0	0	0	0	0	0	0	0	0	0	38	1.813	1.77683	1.3357	51	1.95084	2.17165	1.46419	54	2.5674	2.64104	1.89062	9	0.399787	0.3836	0.537475	5	0.192709	0.192498	0.309796	3
SMED30011023	2.17391	1.12029	1.96314e-10	-1.30005	-0.378569	0.0778975	-2.82619	-1.49886	0	2.82481	1.49815	1.00103e-14	WDR6_BOVINRecName: Full=WD repeat-containing protein 6	regulation of cellular process	intracellular part	protein binding	138	2.10168	1.87711	7.03729	150	1.96344	1.75294	6.63803	134	1.90261	1.71188	6.55265	470	6.4577	6.32886	16.5205	578	6.36715	7.0878	16.5941	371	5.07971	5.22541	12.9892	89	1.13852	1.09242	5.31503	86	0.954543	0.9535	5.3285	96
SMED30011043	11.7886	3.55933	0	1.82539	0.868202	4.68093e-07	-6.45816	-2.69112	0	6.46168	2.69191	0	CHK1_HUMANRecName: Full=Serine/threonine-protein kinase Chk1; AltName: Full=CHK1 checkpoint homolog; AltName: Full=Cell cycle checkpoint kinase; AltName: Full=Checkpoint kinase-1	DNA integrity checkpoint,negative regulation of cell cycle G2/M phase transition,mitotic cell cycle process,cell communication,multicellular organism development,negative regulation of mitotic cell cycle,regulation of transcription, DNA-templated,cellular response to DNA damage stimulus,protein phosphorylation,organelle organization,cellular developmental process,negative regulation of cellular b…	cytoplasmic part,chromosome,intracellular organelle part,nucleus	protein kinase activity,ATP binding,protein binding	83	2.85322	2.54834	4.23257	133	3.9296	3.5083	5.88572	81	2.59597	2.33574	3.96093	1632	50.6139	49.604	57.3647	2152	53.5093	59.5656	61.783	1618	50.0049	51.4393	56.6485	155	4.47561	4.2944	9.25652	149	3.73296	3.72888	9.23193	148
SMED30011055	6.21665	2.63614	0	-5.49757	-2.45879	0	-34.1765	-5.09493	0	34.1743	5.09484	0	WLS_DROPSRecName: Full=Protein wntless; Flags: Precursor	Wnt signaling pathway, regulating spindle positioning,imaginal disc-derived wing margin morphogenesis,Golgi to plasma membrane protein transport,embryonic digestive tract morphogenesis,positive regulation of Wnt protein secretion,anterior/posterior axis specification,midbrain development,compound eye morphogenesis,hindbrain development,camera-type eye development,regulation of intracellular prote…	dendrite membrane,multivesicular body,integral component of presynaptic membrane,early endosome,trans-Golgi network,extracellular exosome,postsynaptic membrane,integral component of synaptic vesicle membrane,neuromuscular junction,intrinsic component of Golgi membrane,dendrite cytoplasm,intrinsic component of endoplasmic reticulum membrane,basolateral plasma membrane,intrinsic component of endoso…	Wnt-protein binding,mu-type opioid receptor binding	101	2.4859	2.22027	5.15048	118	2.49622	2.2286	5.22192	106	2.43235	2.18852	5.18344	942	20.9173	20.5	33.1112	1268	22.5742	25.1292	36.4037	913	20.2027	20.7822	31.9654	21	0.434155	0.416577	1.25411	14	0.251131	0.250856	0.86743	14
SMED30011074	2.59479	1.37562	0	1.53141	0.61486	0.000117187	-1.69438	-0.76076	9.26284e-07	1.69435	0.760732	2.66632e-06	DCTN6_BOVINRecName: Full=Dynactin subunit 6	endoplasmic reticulum to Golgi vesicle-mediated transport,mitochondrion organization,mitotic spindle organization,lipid biosynthetic process,antigen processing and presentation of exogenous peptide antigen via MHC class II	kinetochore,mitochondrion,centrosome,cytosol,dynactin complex	catalytic activity,dynein complex binding	532	34.6477	30.9454	27.1293	724	40.5266	36.1817	32.0396	749	45.478	40.9191	36.6264	2505	147.185	144.248	88.0506	2728	128.51	143.055	78.3197	2702	158.207	162.745	94.6009	867	47.4291	45.5088	51.7768	728	34.5544	34.5166	45.1063	962
SMED30011104	5.05854	2.33872	0	2.35353	1.23482	1.18884e-10	-2.14935	-1.1039	1.24085e-10	2.14876	1.1035	1.75127e-09	LARP6_HUMANRecName: Full=La-related protein 6; AltName: Full=Acheron; Short=Achn; AltName: Full=La ribonucleoprotein domain family member 6	regulation of translation,positive regulation of biosynthetic process,RNA processing	nucleus,euchromatin,ribonucleoprotein complex	protein binding,5S rRNA primary transcript binding,mRNA binding	77	1.73177	1.54673	3.9266	99	1.9137	1.70853	4.3811	80	1.67744	1.50929	3.91203	704	14.2845	13.9995	24.7455	789	12.8353	14.2881	22.6519	507	10.2514	10.5455	17.7508	183	3.45712	3.31715	10.9287	151	2.47506	2.47236	9.35585	168
SMED30011182	2.54543	1.34791	7.55748e-13	-1.36085	-0.444503	0.0489226	-3.46394	-1.79241	0	3.46428	1.79256	0	GPHR_SALSARecName: Full=Golgi pH regulator; AltName: Full=Protein gpr89	skin development,protein secretion,cell motility,ion transport,response to abscisic acid,endosomal lumen acidification,regulation of gene expression,vegetative to reproductive phase transition of meristem,sorocarp development,cellular response to cold	Golgi cisterna membrane,plasma membrane,endoplasmic reticulum membrane,Golgi-associated vesicle membrane	protease binding,GTP binding,voltage-gated anion channel activity,abscisic acid binding,GTPase binding	119	3.7391	3.33957	6.06839	167	4.50999	4.02647	7.39034	142	4.15974	3.74275	6.94386	429	12.161	11.9184	15.0793	689	15.6592	17.4315	19.7809	562	15.8757	16.3311	19.6764	83	2.19059	2.1019	4.95672	69	1.58008	1.57835	4.27519	110
SMED30011204	4.33097	2.11469	1.73267e-10	-33.3798	-5.06091	0.000140615	-144.567	-7.1756	2.70231e-08	146.649	7.19623	2.91883e-08	PIEZ1_HUMANRecName: Full=Piezo-type mechanosensitive ion channel component 1; AltName: Full=Membrane protein induced by beta-amyloid treatment; Short=Mib; AltName: Full=Protein FAM38A	cation transport,ion transmembrane transport,regulation of membrane potential,detection of mechanical stimulus involved in sensory perception	plasma membrane,integral component of membrane,intracellular membrane-bounded organelle,cytoplasmic part	cation channel activity,protein binding,mechanosensitive ion channel activity	14	0.0964261	0.0861225	0.713928	31	0.183513	0.163838	1.37186	11	0.0706343	0.0635537	0.537904	103	0.640023	0.627253	3.62044	151	0.752268	0.837412	4.33515	121	0.749253	0.770745	4.23638	0	0	0	0	0	0	0	0	1
SMED30011255	2.08937	1.06307	1.26186e-08	-1.12135	-0.16523	0.5316	-2.34291	-1.2283	4.5539e-11	2.34332	1.22855	1.93391e-10	RAD1_HUMANRecName: Full=Cell cycle checkpoint protein RAD1; Short=hRAD1; AltName: Full=DNA repair exonuclease rad1 homolog; AltName: Full=Rad1-like DNA damage checkpoint protein	meiotic recombination checkpoint,DNA repair,DNA damage checkpoint,cellular response to ionizing radiation	checkpoint clamp complex,nucleoplasm	3'-5' exonuclease activity,protein binding,damaged DNA binding	144	8.44663	7.54408	7.34326	221	11.1417	9.94721	9.78004	184	10.0623	9.05358	8.99767	453	23.9724	23.4941	15.9229	609	25.8385	28.763	17.4841	684	36.0706	37.1053	23.9478	128	6.30658	6.05124	7.64409	125	5.34368	5.33783	7.74491	154
SMED30011282	2282.98	11.1567	0	55.7859	5.80183	1.27326e-05	-40.924	-5.35488	0	40.9357	5.35529	0	S43A3_BOVINRecName: Full=Solute carrier family 43 member 3	--NA--	--NA--	--NA--	0	0	0	0	0	0	0	0	1	0.0405608	0.0364948	0.0489004	1427	56.01	54.8925	50.1589	1980	62.3081	69.3602	56.845	1333	52.1383	53.6338	46.6702	22	0.803962	0.771411	1.31383	20	0.634145	0.633452	1.23919	20
SMED30011316	3.1912	1.6741	0	1.53727	0.62037	0.00280824	-2.07589	-1.05373	1.86522e-08	2.07648	1.05414	1.41981e-08	---NA---	--NA--	--NA--	--NA--	85	1.44481	1.29043	4.33456	151	2.20601	1.9695	6.68229	156	2.47214	2.22433	7.62846	536	8.21956	8.05557	18.8404	860	10.5735	11.7703	24.6902	541	8.26734	8.50449	18.9412	139	1.98459	1.90423	8.301	192	2.3785	2.3759	11.8962	170
SMED30011366	3.1619	1.66079	1.70099e-10	-1.7636	-0.818522	0.0198456	-5.57632	-2.47931	0	5.58009	2.48029	5.79826e-16	PHOP2_XENTRRecName: Full=Probable phosphatase phospho2	cellular process	--NA--	binding,phosphatase activity	33	2.07379	1.8522	1.68283	34	1.8364	1.63952	1.50462	37	2.16775	1.95045	1.80931	149	8.44751	8.27896	5.23734	181	8.22732	9.15851	5.19643	177	10	10.2869	6.19702	18	0.950137	0.911667	1.07495	20	0.915987	0.914986	1.23919	11
SMED30011370	4.55295	2.1868	8.45404e-09	-1.32477	-0.405737	0.481218	-6.03159	-2.59254	6.67084e-11	6.02774	2.59162	6.29851e-13	---NA---	--NA--	--NA--	--NA--	34	1.51729	1.35516	1.73383	23	0.882179	0.7876	1.01783	9	0.374446	0.33691	0.440104	201	8.09241	7.93095	7.06514	152	4.9064	5.46172	4.36386	113	4.53362	4.66367	3.95629	13	0.4873	0.46757	0.776353	7	0.227665	0.227417	0.433715	22
SMED30011415	2.28107	1.18971	1.07548e-15	1.17235	0.229403	0.210402	-1.94572	-0.960306	9.94613e-11	1.94542	0.960083	2.49421e-09	TM209_RATRecName: Full=Transmembrane protein 209	--NA--	--NA--	--NA--	254	7.41304	6.62093	12.9527	351	8.80458	7.86064	15.533	273	7.42818	6.68355	13.3498	912	24.0132	23.5341	32.0567	1325	27.971	31.1368	38.0402	862	22.6176	23.2664	30.1798	286	7.01119	6.72732	17.0798	302	6.4236	6.41658	18.7117	268
SMED30011504	13.2683	3.72991	4.87425e-08	-13.0206	-3.70273	0.19569	-172.761	-7.43264	0.00276956	180.817	7.49838	0.00326412	ATPB1_DROMERecName: Full=Sodium/potassium-transporting ATPase subunit beta-1; AltName: Full=Protein nervana 1; AltName: Full=Sodium/potassium-dependent ATPase subunit beta-1	potassium ion transport,sodium ion transport	sodium:potassium-exchanging ATPase complex	cation transmembrane transporter activity	0	0	0	0	4	0.234417	0.209285	0.177014	2	0.127139	0.114394	0.0978008	37	2.27606	2.23065	1.30055	43	2.12074	2.36078	1.23451	49	3.00375	3.08991	1.71556	0	0	0	0	0	0	0	0	0
SMED30011508	2.83308	1.50237	2.13132e-14	1.59029	0.669291	0.00136675	-1.78149	-0.833083	2.57613e-05	1.77811	0.830346	1.75404e-07	RT07_DANRERecName: Full=28S ribosomal protein S7, mitochondrial; Short=MRP-S7; Short=S7mt; Flags: Precursor	translation	small ribosomal subunit	RNA binding	106	6.96256	6.21859	5.40545	253	14.2831	12.7518	11.1962	238	14.5746	13.1136	11.6383	761	45.0962	44.1964	26.7491	951	45.1828	50.2967	27.3028	856	50.5491	51.9991	29.9698	226	12.4691	11.9642	13.4966	267	12.7816	12.7676	16.5431	292
SMED30011553	2.04471	1.03189	3.10872e-07	-4.37126	-2.12805	0	-8.93793	-3.15994	0	8.94085	3.16041	0	TBX2_HUMANRecName: Full=T-box transcription factor TBX2; Short=T-box protein 2	atrial ventricular junction remodeling,cardiac muscle cell fate commitment,optic nerve development,endocardial cushion morphogenesis,nematode larval development,in utero embryonic development,late distal convoluted tubule development,female genitalia development,mammary placode formation,anterior/posterior axis specification, embryo,proepicardium development,pericardium morphogenesis,cardiac left…	actin filament,cytoplasm,transcription factor complex,protein-DNA complex,nucleoplasm,stress fiber	RNA polymerase II proximal promoter sequence-specific DNA binding,chaperone binding,scaffold protein binding,DNA-binding transcription activator activity, RNA polymerase II-specific,RNA polymerase II repressing transcription factor binding,RNA polymerase II activating transcription factor binding,DNA-binding transcription repressor activity, RNA polymerase II-specific,LIM domain binding,enzyme bi…	127	3.63931	3.25044	6.47635	141	3.47275	3.10043	6.23975	162	4.328	3.89414	7.92186	377	9.74649	9.55204	13.2515	587	12.167	13.5441	16.8525	402	10.3566	10.6537	14.0746	25	0.601753	0.577389	1.49299	16	0.334152	0.333787	0.991348	41
SMED30011554	4.08938	2.03188	8.27466e-15	1.37951	0.464158	0.170034	-2.96437	-1.56772	8.75077e-10	2.96434	1.56771	7.48972e-10	PREDICTED: uncharacterized protein F54H12.2-like	--NA--	--NA--	--NA--	34	0.756134	0.675338	1.73383	39	0.745458	0.665537	1.72589	26	0.539076	0.485037	1.27141	217	4.35383	4.26696	7.62753	238	3.82848	4.26179	6.83288	170	3.39895	3.49645	5.95194	44	0.821931	0.788652	2.62766	29	0.470031	0.469517	1.79682	41
SMED30011575	3.03706	1.60268	0	1.47978	0.565383	0.00113633	-2.05237	-1.03729	2.7387e-11	2.05167	1.0368	1.91279e-09	MECOM_HUMANRecName: Full=MDS1 and EVI1 complex locus protein; AltName: Full=Ecotropic virus integration site 1 protein homolog; Short=EVI-1; AltName: Full=Myelodysplasia syndrome 1 protein; AltName: Full=Myelodysplasia syndrome-associated protein 1	immune system process,regulation of transcription by RNA polymerase II,negative regulation of macromolecule metabolic process,embryonic limb morphogenesis,negative regulation of cellular metabolic process,positive regulation of transcription, DNA-templated,animal organ development,response to stimulus,negative regulation of nitrogen compound metabolic process	nucleoplasm part	DNA binding,DNA-binding transcription factor activity,protein binding	147	2.74342	2.45027	7.49624	177	2.83914	2.53476	7.83288	163	2.83609	2.55179	7.97076	645	10.8599	10.6432	22.6717	988	13.3371	14.8466	28.3651	661	11.0905	11.4087	23.1425	180	2.8217	2.70745	10.7495	206	2.80189	2.79883	12.7636	216
SMED30011583	2.33046	1.22062	8.77526e-05	1.27034	0.345215	0.415828	-1.83452	-0.875401	0.00480768	1.83486	0.875666	0.00672614	Collagen alpha-2(VI) chain	DNA replication	--NA--	nucleotide binding,DNA binding,DNA-directed DNA polymerase activity	14	0.507571	0.453335	0.713928	31	0.965982	0.862418	1.37186	22	0.743615	0.669072	1.07581	87	2.84564	2.78886	3.05804	88	2.30771	2.5689	2.52644	66	2.15124	2.21295	2.31075	27	0.822234	0.788943	1.61243	22	0.5813	0.580664	1.3631	22
SMED30011674	2.03771	1.02695	2.27324e-12	-3.02501	-1.59694	0	-6.16411	-2.62389	0	6.16323	2.62369	0	PPN_DROMERecName: Full=Papilin; Flags: Precursor	protein metabolic process,regulation of cellular process,multicellular organism development,response to lipid,negative regulation of biological process	intracellular membrane-bounded organelle,membrane,extracellular region part	serine-type endopeptidase inhibitor activity,binding	553	4.63031	4.13554	28.2002	695	5.00159	4.46537	30.7562	614	4.79303	4.31255	30.0248	1578	11.9202	11.6824	55.4666	2558	15.4923	17.2457	73.4391	1750	13.1734	13.5513	61.27	164	1.15343	1.10673	9.79399	164	1.00078	0.999683	10.1613	185
SMED30011687	4.6831	2.22746	0	2.20025	1.13766	1.5131e-10	-2.12845	-1.0898	6.86484e-11	2.12855	1.08987	1.06746e-09	DPOE4_BOVINRecName: Full=DNA polymerase epsilon subunit 4; AltName: Full=DNA polymerase II subunit 4	histone H3 acetylation	Ada2/Gcn5/Ada3 transcription activator complex,epsilon DNA polymerase complex	nucleotidyltransferase activity,protein heterodimerization activity	141	15.7504	14.0674	7.19027	203	19.4898	17.4002	8.98347	160	16.6628	14.9925	7.82406	1196	120.53	118.125	42.0393	1161	93.8066	104.424	33.3318	1228	123.324	126.861	42.994	345	32.3708	31.0602	20.6032	232	18.8872	18.8666	14.3746	344
SMED30011704	14.1832	3.82611	0	2.64241	1.40185	0	-5.36753	-2.42426	0	5.36751	2.42425	0	---NA---	--NA--	--NA--	--NA--	92	2.17091	1.93894	4.69153	113	2.29177	2.04607	5.00065	84	1.84795	1.6627	4.10763	1826	38.8728	38.0972	64.1838	2596	44.3086	49.3235	74.5301	1921	40.7528	41.9218	67.2569	198	3.92448	3.76558	11.8245	208	3.57706	3.57315	12.8875	232
SMED30011738	3.94779	1.98104	0	-1.20506	-0.269109	0.342367	-4.75733	-2.25015	0	4.75788	2.25032	0	FUR11_DROMERecName: Full=Furin-like protease 1, isoforms 1/1-X/2; Short=Furin-1; AltName: Full=Kex2-like endoprotease 1; AltName: Full=dKLIP-1; Flags: Precursor	insulin processing,protein localization to endosome,presynaptic membrane organization,anterior/posterior pattern specification,regulation of protein catabolic process,renin secretion into blood stream,positive regulation of synaptic growth at neuromuscular junction,regulation of lipoprotein lipase activity,zymogen activation,sperm capacitation,postsynaptic membrane organization,embryonic digestiv…	acrosomal membrane,collagen-containing extracellular matrix,Golgi lumen,Golgi medial cisterna,endoplasmic reticulum membrane,endoplasmic reticulum lumen,trans-Golgi network transport vesicle membrane,plasma membrane,secretory granule lumen,perikaryon,early endosome,trans-Golgi network,cell surface,extracellular space,proximal dendrite,integral component of membrane	nerve growth factor binding,heparin binding,identical protein binding,serine-type endopeptidase activity,signaling receptor binding	103	2.47393	2.20958	5.25247	118	2.43597	2.17481	5.22192	76	1.70185	1.53125	3.71643	530	11.4847	11.2555	18.6295	761	13.221	14.7174	21.848	527	11.3799	11.7063	18.451	65	1.31138	1.25828	3.88176	46	0.805225	0.804345	2.85013	95
SMED30011742	2.67597	1.42006	0	-1.35237	-0.435486	0.00135609	-3.6189	-1.85555	0	3.61862	1.85544	0	SMAD4_BOVINRecName: Full=Mothers against decapentaplegic homolog 4; Short=MAD homolog 4; Short=Mothers against DPP homolog 4; AltName: Full=SMAD family member 4; Short=SMAD 4; Short=Smad4	negative regulation of cardiac muscle hypertrophy in response to stress,determination of adult lifespan,axon guidance,negative regulation of cardiac myofibril assembly,immune system development,positive regulation of cell growth,response to hypoxia,negative regulation of cell growth,in utero embryonic development,gastrulation with mouth forming second,heart looping,endoderm formation,negative reg…	activin responsive factor complex,receptor complex,plasma membrane,nuclear inner membrane,heteromeric SMAD protein complex,cytosol,nuclear chromatin,nucleoplasm,centrosome	RNA polymerase II proximal promoter sequence-specific DNA binding,protein heterodimerization activity,phosphatase binding,protein kinase binding,sulfate binding,RNA polymerase II general transcription initiation factor activity,ubiquitin protein ligase binding,collagen binding,ubiquitin binding,glucocorticoid receptor binding,transcription coregulator activity,DEAD/H-box RNA helicase binding,tau …	533	13.6307	12.1742	27.1803	615	13.5178	12.0685	27.2159	506	12.0642	10.8548	24.7436	2118	48.8662	47.8912	74.4475	2773	51.2944	57.1	79.6117	1951	44.8564	46.1431	68.3073	333	7.15316	6.86354	19.8866	324	6.03872	6.03211	20.0748	364
SMED30011787	3.91528	1.96912	0	1.86189	0.896765	3.7005e-06	-2.10286	-1.07235	1.07962e-09	2.10189	1.07168	1.40448e-08	NSD3_MOUSERecName: Full=Histone-lysine N-methyltransferase NSD3; AltName: Full=Nuclear SET domain-containing protein 3; AltName: Full=Wolf-Hirschhorn syndrome candidate 1-like protein 1 homolog; Short=WHSC1-like protein 1	histone lysine methylation,reproductive structure development,post-embryonic development,regulation of transcription, DNA-templated,response to stimulus	nucleus	histone-lysine N-methyltransferase activity,binding	99	1.4117	1.26085	5.04849	126	1.54424	1.37868	5.57595	94	1.24966	1.12439	4.59664	602	7.74451	7.58999	21.1603	838	8.64329	9.62156	24.0586	499	6.3971	6.58059	17.4707	181	2.16794	2.08016	10.8092	171	1.7771	1.77515	10.595	142
SMED30011792	2.05002	1.03564	2.31405e-10	1.12848	0.174381	0.409985	-1.81662	-0.861259	1.26452e-07	1.81652	0.861181	9.79284e-07	SBNO1_CHICKRecName: Full=Protein strawberry notch homolog 1	bone trabecula morphogenesis,heat acclimation,bone mineralization,macrophage activation involved in immune response,positive regulation of cellular response to heat,imaginal disc-derived wing margin morphogenesis,positive regulation of transcription by RNA polymerase II,nucleosome assembly,regulation of gene expression, epigenetic,Notch signaling pathway,negative regulation of transcription, DNA-…	nucleus,cytosol	chromatin DNA binding,promoter-specific chromatin binding,histone binding	325	4.06004	3.62621	16.5733	447	4.79947	4.28492	19.7813	397	4.62375	4.16025	19.4135	1089	12.2735	12.0286	38.2783	1677	15.1534	16.8685	48.146	959	10.7707	11.0796	33.576	302	3.16896	3.04066	18.0353	377	3.4324	3.42864	23.3586	422
SMED30011811	3.97134	1.98963	0	1.38149	0.466223	0.047202	-2.87468	-1.5234	8.34695e-15	2.87299	1.52255	3.85214e-14	CND2_XENLARecName: Full=Condensin complex subunit 2; AltName: Full=Barren homolog; AltName: Full=Chromosome assembly protein xCAP-H; AltName: Full=Chromosome-associated protein H; AltName: Full=Non-SMC condensin I complex subunit H	mitotic chromosome condensation,meiotic cell cycle process	cytoplasm,condensin complex	binding	81	1.6125	1.44019	4.13058	100	1.71101	1.52757	4.42536	107	1.98589	1.78681	5.23234	501	8.99794	8.81842	17.6101	785	11.3035	12.5829	22.537	494	8.84132	9.09493	17.2956	136	2.27413	2.18206	8.12185	82	1.1897	1.1884	5.08066	113
SMED30011817	3.70042	1.88769	0	1.67212	0.741682	0.000262771	-2.213	-1.14601	1.99017e-10	2.21374	1.14649	1.94034e-10	---NA---	--NA--	--NA--	--NA--	74	4.739	4.23262	3.77362	125	6.88024	6.1426	5.53169	82	4.89582	4.40504	4.00983	550	31.7767	31.1427	19.3325	597	27.654	30.784	17.1396	450	25.9086	26.6518	15.7551	138	7.4233	7.12274	8.24129	123	5.74075	5.73448	7.62099	130
SMED30011833	4.70568	2.2344	0	2.15799	1.10969	1.64925e-05	-2.18059	-1.12472	5.31992e-07	2.18072	1.12481	2.01555e-07	bcl2-like protein	--NA--	--NA--	--NA--	34	0.822521	0.734631	1.73383	39	0.810908	0.72397	1.72589	54	1.21792	1.09583	2.64062	306	6.67853	6.54529	10.7559	351	6.14193	6.83708	10.0771	265	5.76356	5.92888	9.27803	90	1.82883	1.75478	5.37475	73	1.28706	1.28566	4.52303	66
SMED30011896	265.107	8.05043	0.00419127	1.43228	0.51831	0.955918	-185.095	-7.53212	0.00242799	193.718	7.59781	0.00286268	GAPR1_MOUSERecName: Full=Golgi-associated plant pathogenesis-related protein 1; Short=GAPR-1; Short=Golgi-associated PR-1 protein; AltName: Full=Glioma pathogenesis-related protein 2; Short=GliPR 2	positive regulation of epithelial to mesenchymal transition,positive regulation of ERK1 and ERK2 cascade,positive regulation of epithelial cell migration	Golgi membrane,extracellular region	protein homodimerization activity,lipid binding	0	0	0	0	0	0	0	0	0	0	0	0	32	1.61244	1.58027	1.1248	68	2.74713	3.05806	1.95225	40	2.00853	2.06614	1.40046	0	0	0	0	0	0	0	0	0
SMED30011943	4.06927	2.02477	0	-13.5106	-3.75602	0	-54.9781	-5.78078	0	55.0156	5.78177	0	FANK1_BOVINRecName: Full=Fibronectin type 3 and ankyrin repeat domains protein 1; AltName: Full=GV14	positive regulation of multi-organism process,regulation of viral-induced cytoplasmic pattern recognition receptor signaling pathway,protein transport,regulation of transcription, DNA-templated,regulation of apoptotic process,negative regulation of cellular process,positive regulation of intracellular signal transduction,positive regulation of immune effector process,pronephros morphogenesis,posi…	nuclear part,cytoplasmic part,cytoskeleton,ciliary part	protein binding	134	6.05535	5.40832	6.83331	167	6.4862	5.79081	7.39034	126	5.30838	4.77625	6.16145	887	36.1618	35.4403	31.178	996	32.5554	36.2401	28.5947	791	32.1357	33.0575	27.694	7	0.265703	0.254945	0.418036	9	0.296405	0.296081	0.557633	10
SMED30011974	2.74144	1.45493	0	1.16127	0.215705	0.370326	-2.36072	-1.23923	3.76e-12	2.36054	1.23912	3.26523e-11	SCAI_HUMANRecName: Full=Protein SCAI; AltName: Full=Suppressor of cancer cell invasion protein	transcription, DNA-templated,negative regulation of cellular process	intracellular part	transcription corepressor activity	116	3.915	3.49666	5.9154	167	4.84428	4.32492	7.39034	147	4.62538	4.16172	7.18836	492	14.9806	14.6818	17.2938	763	18.6263	20.7345	21.9054	566	17.1738	17.6664	19.8165	113	3.20343	3.07373	6.7483	173	4.25528	4.25063	10.719	130
SMED30011989	3.47274	1.79607	1.87272e-05	1.36198	0.445701	0.488475	-2.54978	-1.35037	0.000822066	2.55124	1.3512	0.00145805	---NA---	--NA--	--NA--	--NA--	5	0.318683	0.284631	0.254974	10	0.547807	0.489077	0.442536	7	0.415953	0.374256	0.342303	40	2.30007	2.25418	1.406	46	2.12069	2.36071	1.32064	33	1.89095	1.94519	1.15538	8	0.428294	0.410953	0.477756	7	0.325159	0.324804	0.433715	10
SMED30012053	56.6663	5.82442	0	-10.9676	-3.45517	0.235476	-621.493	-9.27959	0.000124795	650.532	9.34548	0.000167808	PHD and RING finger domain-containing protein 1	--NA--	--NA--	--NA--	2	0.163811	0.146307	0.10199	3	0.21119	0.188548	0.132761	0	0	0	0	164	12.1185	11.8767	5.76459	165	9.77521	10.8816	4.73708	136	10.0145	10.3017	4.76155	0	0	0	0	0	0	0	0	0
SMED30012139	2.34477	1.22945	0	1.17664	0.234677	0.164349	-1.99276	-0.994771	2.11501e-12	1.99281	0.994802	4.66412e-11	GTR1_CHICKRecName: Full=Solute carrier family 2, facilitated glucose transporter member 1; AltName: Full=Glucose transporter type 1; Short=GLUT-1; Short=GT1	positive regulation of peptide hormone secretion,cellular response to insulin stimulus,response to hypoxia,cellular response to osmotic stress,cellular response to external stimulus,adult chitin-containing cuticle pigmentation,glucose import,response to drug,glucose homeostasis,organic substance metabolic process	insulin-responsive compartment,external side of plasma membrane,secretory granule membrane,endosome,sarcolemma,intracellular membrane-bounded organelle,intracellular non-membrane-bounded organelle,plasma membrane region,extracellular space,cell-cell junction,perinuclear region of cytoplasm,membrane raft,integral component of membrane,clathrin-coated vesicle	ion transmembrane transporter activity,glucose transmembrane transporter activity,monosaccharide binding,protein binding	582	18.0443	16.1162	29.679	811	21.6111	19.2942	35.8896	646	18.6727	16.8009	31.5897	2126	59.4666	58.2801	74.7287	3074	68.9369	76.7393	88.2532	2180	60.7647	62.5077	76.3249	694	18.0734	17.3417	41.4453	647	14.6195	14.6035	40.0876	652
SMED30012165	39.2037	5.29292	0	1.02513	0.0358012	0.999989	-38.2428	-5.25712	0	38.282	5.25859	0	EF1A1_RATRecName: Full=Elongation factor 1-alpha 1; Short=EF-1-alpha-1; AltName: Full=Elongation factor Tu; Short=EF-Tu; AltName: Full=Eukaryotic elongation factor 1 A-1; Short=eEF1A-1	cellular response to nerve growth factor stimulus,negative regulation of reactive oxygen species biosynthetic process,regulation of chaperone-mediated autophagy,positive regulation of neuron projection development,response to electrical stimulus,response to inorganic substance,positive regulation of lipid kinase activity,cellular response to drug,protein homooligomerization,neutrophil degranulati…	myelin sheath,neuronal cell body,synapse,nucleolus,eukaryotic translation elongation factor 1 complex,ficolin-1-rich granule lumen,cytoplasmic side of lysosomal membrane,ruffle membrane,cytosol,cortical actin cytoskeleton	drug binding,GTP binding,translation elongation factor activity,GTPase activity,mRNA binding,protein kinase binding,tRNA binding,calmodulin binding	8	0.300377	0.268281	0.407959	9	0.290441	0.259303	0.398282	3	0.105016	0.0944887	0.146701	383	12.9738	12.715	13.4624	508	13.7965	15.3581	14.5845	341	11.5109	11.841	11.9389	9	0.283846	0.272353	0.537475	3	0.0820932	0.0820035	0.185878	5
SMED30012192	4.09461	2.03373	0	-2.79177	-1.48118	0	-11.4312	-3.51491	0	11.4326	3.51508	0	MPPD1_MOUSERecName: Full=Metallophosphoesterase domain-containing protein 1	--NA--	--NA--	--NA--	310	14.3342	12.8025	15.8084	329	13.0751	11.6733	14.5594	241	10.3893	9.34779	11.785	1767	73.7121	72.2414	62.1099	2099	70.2025	78.1481	60.2614	1684	70.005	72.0131	58.9592	93	3.61207	3.46583	5.55391	75	2.52744	2.52468	4.64695	95
SMED30012225	2.58193	1.36845	0	1.20826	0.272931	0.0722926	-2.1369	-1.09552	0	2.1368	1.09545	5.92577e-13	UTP11_DROMERecName: Full=Probable U3 small nucleolar RNA-associated protein 11; Short=U3 snoRNA-associated protein 11	rRNA processing,multicellular organism development	nucleus,small-subunit processome	binding	340	25.9491	23.1764	17.3383	458	30.0433	26.8224	20.2681	412	29.3156	26.3768	20.147	1476	101.63	99.6023	51.8813	1742	96.166	107.05	50.0121	1576	108.138	111.239	55.178	363	23.2709	22.3287	21.6782	425	23.6397	23.6139	26.3327	432
SMED30012239	6.85566	2.7773	0	2.32983	1.22022	6.26595e-06	-2.94256	-1.55707	2.60744e-12	2.94213	1.55686	8.74708e-13	TF2B_HUMANRecName: Full=Transcription initiation factor IIB; AltName: Full=General transcription factor TFIIB; AltName: Full=S300-II	positive regulation by host of viral transcription,positive regulation of transcription initiation from RNA polymerase II promoter,anatomical structure development,protein acetylation,positive regulation of core promoter binding,developmental process involved in reproduction,RNA polymerase II preinitiation complex assembly,RNA polymerase II core complex assembly,transcriptional start site selecti…	nuclear body,chromosome,transcriptional preinitiation complex,transcription factor TFIID complex	zinc ion binding,acetyltransferase activity,RNA polymerase II core promoter sequence-specific DNA binding,RNA polymerase II complex binding,thyroid hormone receptor binding,promoter-specific chromatin binding,TBP-class protein binding	33	1.52458	1.36167	1.68283	36	1.42948	1.27623	1.59313	26	1.11987	1.00761	1.27141	281	11.7121	11.4784	9.87713	398	13.2999	14.8052	11.4264	328	13.6235	14.0142	11.4837	71	2.75523	2.64368	4.24008	49	1.64984	1.64804	3.036	65
SMED30012296	3.18581	1.67166	0	-1.29178	-0.36936	0.0162753	-4.11536	-2.04102	0	4.11478	2.04081	0	GPSM2_HUMANRecName: Full=G-protein-signaling modulator 2; AltName: Full=Mosaic protein LGN	positive regulation of protein localization to cell cortex,maintenance of centrosome location,developmental process,Ran protein signal transduction,positive regulation of macroautophagy,negative regulation of GTPase activity,negative regulation of guanyl-nucleotide exchange factor activity,positive regulation of spindle assembly,regulation of G protein-coupled receptor signaling pathway,regulatio…	Golgi membrane,endoplasmic reticulum membrane,cytosol,plasma membrane,lateral cell cortex,centrosome,mitotic spindle pole,protein-containing complex	GDP-dissociation inhibitor activity,protein C-terminus binding,protein self-association,G-protein alpha-subunit binding,dynein complex binding,protein domain specific binding,identical protein binding,enzyme binding	740	15.0607	13.4514	37.7362	814	14.2389	12.7123	36.0224	734	13.9273	12.5311	35.8929	3369	61.8594	60.6252	118.42	4658	68.5712	76.3322	133.729	3266	59.7593	61.4735	114.347	478	8.17154	7.84068	28.5459	480	7.11972	7.11194	29.7404	522
SMED30012301	2.4105	1.26933	4.60636e-12	-1.32864	-0.409947	0.0680466	-3.20267	-1.67928	0	3.19731	1.67686	0	MTG1_HUMANRecName: Full=Mitochondrial ribosome-associated GTPase 1; AltName: Full=GTP-binding protein 7; AltName: Full=Mitochondrial GTPase 1; Flags: Precursor	regulation of translation	mitochondrial matrix,membrane	GTP binding,hydrolase activity	116	5.40093	4.82382	5.9154	142	5.68248	5.07326	6.28401	126	5.46938	4.92111	6.16145	450	18.9023	18.5252	15.8175	573	19.2972	21.4813	16.4506	405	16.9528	17.4391	14.1796	95	3.71533	3.5649	5.67335	61	2.0699	2.06764	3.77952	85
SMED30012324	3.09318	1.62909	7.7345e-11	-2.97979	-1.57521	2.80232e-06	-9.21704	-3.2043	0	9.21304	3.20368	0	---NA---	--NA--	--NA--	--NA--	44	2.8972	2.58763	2.24377	51	2.88626	2.57682	2.25693	56	3.43773	3.09311	2.73842	229	13.6036	13.3322	8.04933	298	14.1929	15.7993	8.55545	195	11.5435	11.8746	6.82723	18	0.995548	0.955239	1.07495	11	0.527871	0.527294	0.681552	13
SMED30012368	3.37538	1.75505	0	-1.88154	-0.911911	2.14582e-09	-6.35089	-2.66696	0	6.35088	2.66696	0	prominin-like protein isoform X4	--NA--	integral component of membrane	--NA--	640	12.7786	11.4131	32.6367	807	13.8489	12.3642	35.7126	698	12.9932	11.6907	34.1325	3196	57.5707	56.4221	112.339	4691	67.7482	75.4161	134.677	3317	59.5422	61.2502	116.133	291	4.88044	4.68284	17.3784	308	4.4819	4.47701	19.0835	352
SMED30012398	43.0678	5.42854	0	-9.17353	-3.19748	0	-395.084	-8.62601	0	395.425	8.62726	0	---NA---	--NA--	--NA--	--NA--	305	21.9086	19.5676	15.5534	320	19.7562	17.6381	14.1611	161	10.782	9.70113	7.87296	14146	916.728	898.438	497.231	17169	892.051	993.015	492.915	20356	1314.57	1352.28	712.692	32	1.93076	1.85259	1.91102	14	0.732912	0.732111	0.86743	25
SMED30012406	2.96284	1.56698	0	-1.1316	-0.178358	0.385085	-3.35274	-1.74534	0	3.35133	1.74473	0	REV1_PONABRecName: Full=DNA repair protein REV1; AltName: Full=Rev1-like terminal deoxycytidyl transferase	error-prone translesion synthesis,response to UV	nucleus,cytoplasm,chromosomal part	protein binding,deoxycytidyl transferase activity,damaged DNA binding	202	3.94528	3.52371	10.301	234	3.92808	3.50695	10.3553	238	4.33371	3.89928	11.6383	930	16.387	16.0601	32.6894	1302	18.3936	20.4754	37.3799	863	15.1535	15.5882	30.2149	168	2.75612	2.64453	10.0329	168	2.39136	2.38874	10.4092	161
SMED30012409	3.8109	1.93013	9.81429e-07	-1.60049	-0.678515	0.276161	-6.09932	-2.60865	1.1609e-08	6.09754	2.60823	8.29255e-09	---NA---	--NA--	--NA--	--NA--	9	1.05583	0.94301	0.458954	11	1.10913	0.99022	0.486789	13	1.42184	1.27931	0.635705	60	6.3503	6.2236	2.109	92	7.80672	8.6903	2.64128	45	4.74614	4.88228	1.57551	3	0.295621	0.283652	0.179158	8	0.683991	0.683243	0.495674	6
SMED30012416	101.536	6.66585	0	1.62651	0.701779	0.297573	-62.4256	-5.96407	0	62.4801	5.96533	0	RPB9_DROMERecName: Full=DNA-directed RNA polymerase II subunit RPB9; Short=RNA polymerase II subunit B9; AltName: Full=DNA-directed RNA polymerase II 15.1 kDa polypeptide	7-methylguanosine mRNA capping,transcription-coupled nucleotide-excision repair,RNA-directed DNA methylation,fibroblast growth factor receptor signaling pathway,snRNA transcription by RNA polymerase II,transcription initiation from RNA polymerase II promoter,mRNA splicing, via spliceosome,regulation of gene silencing by miRNA,mRNA cleavage,maintenance of transcriptional fidelity during DNA-templa…	RNA polymerase V complex,RNA polymerase IV complex,nucleolus,RNA polymerase II, core complex	zinc ion binding,nucleic acid binding,protein binding,DNA-directed 5'-3' RNA polymerase activity,RNA-directed 5'-3' RNA polymerase activity	2	0.27068	0.241757	0.10199	6	0.697937	0.623111	0.265521	6	0.757067	0.681175	0.293402	828	101.099	99.0822	29.1041	656	64.2184	71.4868	18.8335	722	87.8496	90.3695	25.2782	10	1.13681	1.09079	0.597195	4	0.394544	0.394112	0.247837	5
SMED30012446	2.35166	1.23368	0	-11.4879	-3.52205	0	-27.0157	-4.75573	0	27.0225	4.75609	0	RHO1_YEASTRecName: Full=GTP-binding protein RHO1; AltName: Full=Rho-type GTPase 1; Flags: Precursor	negative regulation of intracellular steroid hormone receptor signaling pathway,regulation of cell wall (1->3)-beta-D-glucan biosynthetic process,positive regulation of endocytosis,positive regulation of vascular smooth muscle contraction,axon guidance,alpha-beta T cell lineage commitment,cerebral cortex cell migration,positive regulation of angiogenesis,regulation of filopodium assembly,positive…	secretory granule membrane,dendritic spine,axon,lamellipodium,nucleus,cleavage furrow,fungal-type vacuole membrane,hyphal tip,cell hair,endosome membrane,Golgi apparatus,cytosol,apical cortex,1,3-beta-D-glucan synthase complex,cell junction,late endosome,early endosome,ruffle membrane,mating projection tip,peroxisome,cellular bud tip,incipient cellular bud site,cellular bud neck	GDP binding,protein kinase binding,protein domain specific binding,GTPase activating protein binding,Rho GDP-dissociation inhibitor binding,G-protein beta-subunit binding,GTPase activity,myosin binding,GTP binding	697	35.33	31.5548	35.5434	712	31.0191	27.6935	31.5085	695	32.8437	29.5513	33.9858	2764	126.398	123.876	97.1544	2753	100.936	112.36	79.0375	2103	95.8356	98.5845	73.629	51	2.17142	2.0835	3.04569	40	1.47768	1.47606	2.47837	62
SMED30012462	5.84625	2.54751	4.8742e-09	2.05642	1.04014	0.0486925	-2.84292	-1.50737	9.69783e-05	2.84425	1.50805	4.45391e-05	---NA---	--NA--	--NA--	--NA--	9	0.874448	0.78101	0.458954	10	0.835084	0.745554	0.442536	3	0.27175	0.244509	0.146701	47	4.11985	4.03765	1.65205	91	6.39532	7.11916	2.61257	64	5.59047	5.75083	2.24073	8	0.652897	0.626462	0.477756	15	1.06216	1.061	0.929389	15
SMED30012501	2.66678	1.4151	0	-1.20872	-0.273484	0.191513	-3.2234	-1.68858	0	3.22625	1.68986	0	NADAP_HUMANRecName: Full=Kanadaptin; AltName: Full=Human lung cancer oncogene 3 protein; Short=HLC-3; AltName: Full=Kidney anion exchanger adapter protein; AltName: Full=Solute carrier family 4 anion exchanger member 1 adapter protein	RNA processing,gene silencing by RNA,regulation of cellular metabolic process,regulation of nitrogen compound metabolic process,regulation of primary metabolic process	nucleoplasm,plasma membrane,cytoplasmic part	RNA binding,nuclease activity,protein binding,protein phosphatase regulator activity	222	6.97955	6.23376	11.3209	185	4.99902	4.46307	8.18691	232	6.80016	6.11849	11.3449	802	22.7479	22.294	28.1902	1099	24.992	27.8207	31.5518	752	21.2554	21.8651	26.3286	149	3.93481	3.7755	8.8982	161	3.68901	3.68497	9.97544	133
SMED30012568	2.52183	1.33447	0	1.31832	0.398701	0.0129819	-1.91291	-0.93577	4.70484e-11	1.91227	0.935286	2.12405e-09	GLPK_CAEELRecName: Full=Probable glycerol kinase; Short=GK; Short=Glycerokinase; AltName: Full=ATP:glycerol 3-phosphotransferase	glycerol metabolic process,glycerol-3-phosphate metabolic process,response to organic substance,response to drug,carbohydrate derivative biosynthetic process,organophosphate biosynthetic process	mitochondrion	phosphotransferase activity, alcohol group as acceptor,binding,kinase activity	238	4.22456	3.77315	12.1368	270	4.11914	3.67753	11.9485	226	3.73998	3.36507	11.0515	838	13.4196	13.1519	29.4556	1190	15.2785	17.0078	34.1644	836	13.341	13.7236	29.2695	267	3.98088	3.8197	15.9451	254	3.28584	3.28225	15.7377	287
SMED30012572	2.30251	1.20321	0	-1.82972	-0.871624	2.86517e-08	-4.21295	-2.07483	0	4.21258	2.07471	0	SYLM_SCHPORecName: Full=Putative leucine--tRNA ligase, mitochondrial; AltName: Full=Leucyl-tRNA synthetase; Short=LeuRS; Flags: Precursor	leucyl-tRNA aminoacylation	mitochondrion	ATP binding,leucine-tRNA ligase activity,aminoacyl-tRNA editing activity	396	7.96894	7.11743	20.194	464	8.02532	7.16492	20.5337	463	8.68647	7.8157	22.6409	1409	25.5804	25.0701	49.5262	1962	28.5584	31.7907	56.3282	1348	24.3878	25.0873	47.1954	196	3.31302	3.17888	11.705	166	2.43457	2.43191	10.2852	242
SMED30012605	2.54715	1.34889	0	-1.51848	-0.602628	9.84262e-06	-3.8678	-1.95151	0	3.86769	1.95147	0	FRM4A_HUMANRecName: Full=FERM domain-containing protein 4A	--NA--	cytoskeleton,cell junction	--NA--	688	12.5993	11.253	35.0845	700	11.0178	9.83654	30.9775	690	11.7805	10.5995	33.7413	2545	42.0471	41.2082	89.4566	3302	43.7384	48.6888	94.799	2349	38.6737	39.7831	82.2418	347	5.33764	5.12152	20.7227	410	5.47204	5.46606	25.4033	388
SMED30012648	2.15228	1.10586	0	-1.16493	-0.220238	0.148794	-2.50724	-1.3261	0	2.50621	1.32551	0	CUL5_HUMANRecName: Full=Cullin-5; Short=CUL-5; AltName: Full=Vasopressin-activated calcium-mobilizing receptor 1; Short=VACM-1	cell cycle arrest,negative regulation of cell proliferation,cellular component assembly,cerebral cortex radially oriented cell migration,intrinsic apoptotic signaling pathway,negative regulation of intracellular signal transduction,post-translational protein modification,response to external stimulus,positive regulation of cellular process,G1/S transition of mitotic cell cycle,cellular response t…	cytosol,intracellular organelle part,plasma membrane,nucleus,Cul5-RING ubiquitin ligase complex	ubiquitin protein ligase activity,protein heterodimerization activity,calcium channel activity,vasopressin receptor activity,ubiquitin protein ligase binding	379	7.49767	6.69651	19.3271	423	7.19227	6.42118	18.7193	402	7.41429	6.67105	19.658	1119	19.9714	19.5729	39.3328	1656	23.6961	26.3781	47.5431	1236	21.9827	22.6133	43.2741	295	4.90199	4.70351	17.6172	264	3.80627	3.80211	16.3572	304
SMED30012706	2.85305	1.5125	0	1.55241	0.634511	0.000233724	-1.83782	-0.877993	1.00018e-07	1.83784	0.878008	1.9169e-07	SPT4H_DANRERecName: Full=Transcription elongation factor SPT4; AltName: Full=DRB sensitivity-inducing factor small subunit; Short=DSIF small subunit	chromosome segregation,chromatin silencing,mRNA splicing, via spliceosome,positive regulation of transcription elongation from RNA polymerase II promoter,chromatin remodeling,negative regulation of transcription elongation by RNA polymerase I,positive regulation of transcription elongation from RNA polymerase I promoter,regulation of rRNA processing,intracellular mRNA localization,negative regula…	kinetochore,mating-type region heterochromatin,polytene chromosome puff,nuclear telomeric heterochromatin,polytene chromosome interband,rDNA heterochromatin,DSIF complex	RNA polymerase II complex binding,protein-containing complex binding,DNA-binding transcription factor activity,protein heterodimerization activity,rDNA binding,single-stranded RNA binding,zinc ion binding	375	36.9702	33.0198	19.1231	515	43.6381	38.9597	22.7906	350	32.1696	28.9447	17.1151	1900	168.992	165.62	66.7849	1778	126.789	141.139	51.0456	1701	150.765	155.09	59.5544	545	45.1315	43.3042	32.5471	434	31.1831	31.149	26.8903	622
SMED30012725	2.81566	1.49347	0	-1.07624	-0.106003	0.689171	-3.03033	-1.59948	0	3.03014	1.59939	0	EBP2_SCHPORecName: Full=Probable rRNA-processing protein ebp2	nuclear division,rRNA processing	nucleolus,preribosome, large subunit precursor,nuclear periphery	identical protein binding	401	26.1795	23.3821	20.4489	486	27.2704	24.3467	21.5072	385	23.4334	21.0843	18.8267	1611	94.8864	92.9933	56.6265	1899	89.675	99.8246	54.5195	1961	115.099	118.4	68.6574	383	21.0029	20.1525	22.8726	242	11.5144	11.5018	14.9941	358
SMED30012741	2.17774	1.12283	9.86093e-06	-9.00837	-3.17127	9.14618e-15	-19.6179	-4.2941	0	19.6275	4.29481	0	---NA---	--NA--	--NA--	--NA--	68	1.3152	1.17467	3.46765	79	1.31326	1.17246	3.49603	62	1.11798	1.00591	3.03182	248	4.32741	4.24107	8.71718	284	3.97313	4.42281	8.15352	172	2.99081	3.0766	6.02196	4	0.0649842	0.062353	0.238878	9	0.126863	0.126725	0.557633	6
SMED30012746	2.83746	1.5046	0.000222609	1.5948	0.673376	0.19014	-1.7792	-0.831226	0.0350026	1.77983	0.831742	0.0404657	---NA---	--NA--	--NA--	--NA--	5	0.863826	0.771523	0.254974	13	1.93036	1.72341	0.575296	9	1.44962	1.30431	0.440104	39	6.07873	5.95745	1.37085	48	5.99828	6.67718	1.37806	32	4.9703	5.11287	1.12037	9	1.30606	1.25318	0.537475	15	1.88867	1.88661	0.929389	12
SMED30012754	3.80939	1.92956	0	1.12942	0.175586	0.44987	-3.37287	-1.75398	0	3.37276	1.75393	0	DDX47_CAEELRecName: Full=Putative ATP-dependent RNA helicase T26G10.1	apoptotic process,rRNA processing	nucleoplasm	nucleic acid binding,ATP binding,RNA-dependent ATPase activity,helicase activity	128	4.98726	4.45435	6.52734	184	6.16182	5.50121	8.14265	147	5.33982	4.80453	7.18836	874	30.7224	30.1095	30.721	1103	31.0855	34.6038	31.6667	723	25.326	26.0525	25.3133	122	3.99278	3.83112	7.28577	166	4.71378	4.70863	10.2852	144
SMED30012768	6.08904	2.60622	6.34261e-14	1.95789	0.969303	0.0203853	-3.11	-1.63691	1.60415e-07	3.11079	1.63728	1.47321e-07	---NA---	--NA--	--NA--	--NA--	4	0.126349	0.112848	0.203979	17	0.46153	0.412049	0.75231	15	0.441734	0.397452	0.733506	107	3.04921	2.98838	3.76104	127	2.90165	3.23007	3.64612	106	3.0102	3.09654	3.71121	13	0.34492	0.330955	0.776353	25	0.575521	0.574892	1.54898	21
SMED30012785	3.62655	1.8586	8.79605e-08	1.2882	0.365352	0.48905	-2.81522	-1.49325	1.12848e-05	2.81591	1.4936	2.02965e-05	---NA---	--NA--	--NA--	--NA--	10	1.46403	1.30759	0.509949	17	2.13914	1.9098	0.75231	14	1.91089	1.71933	0.684606	57	7.52865	7.37844	2.00355	87	9.21296	10.2557	2.49773	86	11.3195	11.6442	3.01098	18	2.21353	2.12391	1.07495	12	1.28039	1.27899	0.743511	14
SMED30012856	4.56056	2.18921	0	-12.137	-3.60134	0	-55.3513	-5.79054	0	55.3872	5.79148	0	RBMS1_HUMANRecName: Full=RNA-binding motif, single-stranded-interacting protein 1; AltName: Full=Single-stranded DNA-binding protein MSSP-1; AltName: Full=Suppressor of CDC2 with RNA-binding motif 2	regulation of cellular process,positive regulation of gene expression,negative regulation of biological process,behavior,response to stress,multicellular organismal process	cytosol	single-stranded RNA binding,mRNA 3'-UTR binding	259	11.0533	9.87218	13.2077	404	14.8187	13.23	17.8784	336	13.3686	12.0285	16.4305	2019	77.7354	76.1845	70.9677	2798	86.371	96.1467	80.3294	2188	83.9489	86.3569	76.605	24	0.86033	0.825497	1.43327	26	0.808673	0.80779	1.61094	18
SMED30012893	3.65933	1.87158	8.90713e-08	2.07645	1.05412	0.00731941	-1.7623	-0.817459	0.0135941	1.76261	0.817713	0.0146852	---NA---	--NA--	--NA--	--NA--	17	0.302454	0.270135	0.866913	17	0.259955	0.232085	0.75231	8	0.132696	0.119394	0.391203	67	1.07542	1.05396	2.35505	88	1.13246	1.26063	2.52644	83	1.32759	1.36567	2.90595	32	0.478215	0.458852	1.91102	20	0.259328	0.259044	1.23919	21
SMED30012902	3.01905	1.59409	0	-5.2413	-2.38993	0	-15.8237	-3.98402	0	15.824	3.98404	0	NHRF1_MOUSERecName: Full=Na(+)/H(+) exchange regulatory cofactor NHE-RF1; Short=NHERF-1; AltName: Full=Ezrin-radixin-moesin-binding phosphoprotein 50; Short=EBP50; AltName: Full=Regulatory cofactor of Na(+)/H(+) exchanger; AltName: Full=Sodium-hydrogen exchanger regulatory factor 1; AltName: Full=Solute carrier family 9 isoform A3 regulatory factor 1	auditory receptor cell stereocilium organization,negative regulation of phosphatidylinositol 3-kinase signaling,nuclear migration,renal sodium ion transport,renal phosphate ion absorption,sensory perception of sound,establishment of Golgi localization,positive regulation of intrinsic apoptotic signaling pathway,positive regulation of cation transmembrane transport,regulation of protein kinase act…	actin cytoskeleton,nucleus,vesicle,cell junction,protein-containing complex,apical plasma membrane,sperm midpiece,stereocilium tip,microvillus membrane,perinuclear region of cytoplasm,brush border membrane,membrane raft	protein self-association,protein-containing complex binding,low-density lipoprotein particle receptor binding,phosphatase binding,scavenger receptor binding,protein N-terminus binding,protein-containing complex scaffold activity,chloride channel regulator activity,PDZ domain binding,beta-2 adrenergic receptor binding,myosin II binding,beta-catenin binding,dopamine receptor binding,growth factor r…	610	38.9718	34.8075	31.1069	596	32.727	29.2183	26.3751	660	39.3117	35.3709	32.2743	2352	135.566	132.861	82.6726	3645	168.441	187.505	104.646	2760	158.528	163.075	96.6315	101	5.42007	5.20062	6.03167	86	4.00431	3.99994	5.3285	111
SMED30012926	3.19005	1.67358	5.15361e-10	1.15524	0.208196	0.610283	-2.76137	-1.46539	4.77456e-08	2.76181	1.46561	1.76306e-08	---NA---	--NA--	--NA--	--NA--	30	2.49134	2.22513	1.52985	55	3.92567	3.5048	2.43395	50	3.87114	3.48308	2.44502	190	14.235	13.951	6.67849	290	17.4197	19.3913	8.32578	187	13.9615	14.3619	6.54714	29	2.0229	1.94099	1.73186	50	3.02616	3.02285	3.09796	51
SMED30012938	3.06807	1.61733	0	-1.05551	-0.0779465	0.714536	-3.2384	-1.69528	0	3.23842	1.69529	0	T38B1_CAEELRecName: Full=Trimeric intracellular cation channel type 1B.1; Short=TRIC-1B.1; AltName: Full=TRIC-B1	monovalent inorganic cation transport	membrane,endoplasmic reticulum	cation channel activity	746	33.0442	29.5133	38.0422	993	37.8045	33.7515	43.9438	854	35.2672	31.7318	41.7609	3726	148.899	145.928	130.969	4725	151.387	168.521	135.653	3788	150.849	155.176	132.623	687	25.5609	24.5259	41.0273	684	22.0811	22.057	42.3801	676
SMED30012948	2.39266	1.25861	1.05836e-10	1.02138	0.0305201	0.955918	-2.34257	-1.22809	2.63244e-10	2.3429	1.22829	3.37904e-09	COA4_HUMANRecName: Full=Cytochrome c oxidase assembly factor 4 homolog, mitochondrial; AltName: Full=Coiled-coil-helix-coiled-coil-helix domain-containing protein 8; AltName: Full=E2-induced gene 2 protein	mitochondrial respiratory chain complex IV assembly	mitochondrial intermembrane space	--NA--	149	16.6787	14.8965	7.59823	212	20.3962	18.2095	9.38175	177	18.4716	16.62	8.65537	723	73.0139	71.5571	25.4134	566	45.827	51.0138	16.2496	656	66.017	67.9107	22.9675	175	16.4542	15.788	10.4509	112	9.13697	9.12699	6.93944	169
SMED30012954	2.01443	1.01037	1.96192e-11	-3.41823	-1.77325	0	-6.88579	-2.78362	0	6.88263	2.78296	0	CNTRL_MOUSERecName: Full=Centriolin; AltName: Full=Centrosomal protein 1; AltName: Full=Centrosomal protein of 110 kDa; Short=Cep110	ventricular septum development,coronary vasculature development,cell division,aorta development,ciliary basal body-plasma membrane docking,regulation of G2/M transition of mitotic cell cycle	centriolar subdistal appendage,centrosome,perinuclear region of cytoplasm,mitotic spindle pole,cytosol	protein tyrosine kinase activity,protein binding	446	3.57558	3.19352	22.7437	583	4.01716	3.58648	25.7998	465	3.47554	3.12714	22.7387	1256	9.08434	8.9031	44.1483	1920	11.1338	12.3939	55.1224	1470	10.5951	10.899	51.4668	138	0.929297	0.891671	8.24129	115	0.671922	0.671188	7.12532	110
SMED30013031	2.52433	1.3359	0	1.29378	0.371592	0.0102319	-1.95113	-0.964308	5.95252e-14	1.95114	0.964318	5.66098e-10	NUP54_MOUSERecName: Full=Nuclear pore complex protein Nup54; AltName: Full=54 kDa nucleoporin; AltName: Full=Nucleoporin Nup54	intracellular protein transport,nucleocytoplasmic transport,protein localization to nucleus,protein heterooligomerization	nuclear pore	--NA--	293	9.37076	8.36946	14.9415	363	9.97821	8.90844	16.064	283	8.43822	7.59233	13.8388	1059	30.5559	29.9463	37.2238	1450	33.5432	37.3397	41.6289	1145	32.9222	33.8666	40.0881	321	8.62334	8.27419	19.1699	321	7.48206	7.47388	19.8889	372
SMED30013118	3.93311	1.97567	0	1.02136	0.0304975	0.955918	-3.85084	-1.94517	0	3.84878	1.9444	0	SKI2_SCHPORecName: Full=Putative ATP-dependent RNA helicase C550.03c	cellular macromolecule localization,embryo development ending in seed dormancy,ncRNA polyadenylation,snRNA 3'-end processing,snoRNA processing,RNA localization,potassium ion transport,nuclear mRNA surveillance of mRNA 3'-end processing,nuclear-transcribed mRNA catabolic process, non-stop decay,regulation of cellular process,maturation of 5.8S rRNA,rRNA catabolic process,tRNA catabolic process,pla…	chloroplast stroma,vacuole,nucleoplasm,cytosol,cytoplasmic stress granule,Ski complex,cell periphery	ATP-dependent RNA helicase activity,ATP binding,RNA binding,protein binding	188	2.72491	2.43374	9.58703	219	2.7282	2.43571	9.69153	213	2.87826	2.58973	10.4158	1062	13.8871	13.61	37.3292	1587	16.638	18.5211	45.5621	1130	14.7248	15.1472	39.5629	188	2.28884	2.19617	11.2273	177	1.86972	1.86767	10.9668	163
SMED30013199	5.33633	2.41585	1.82181e-10	1.17037	0.226963	0.736085	-4.55953	-2.18889	6.63475e-09	4.57473	2.19369	1.76332e-09	---NA---	--NA--	--NA--	--NA--	3	0.191893	0.171388	0.152985	15	0.824646	0.736235	0.663803	17	1.01378	0.912153	0.831307	82	4.73198	4.63757	2.88229	128	5.92212	6.59239	3.67483	81	4.65799	4.79161	2.83592	15	0.80592	0.773289	0.895792	7	0.32632	0.325964	0.433715	12
SMED30013254	1159.46	10.1792	0.000170967	1.43228	0.518311	0.955918	-809.52	-9.66092	6.12591e-05	847.349	9.72681	8.44556e-05	---NA---	--NA--	--NA--	--NA--	0	0	0	0	0	0	0	0	0	0	0	0	160	12.4492	12.2008	5.62399	248	15.4707	17.2217	7.11997	200	15.5073	15.9521	7.00228	0	0	0	0	0	0	0	0	0
SMED30013383	7.74665	2.95357	1.43215e-14	-1.353	-0.436164	0.549718	-10.4812	-3.38974	5.16102e-14	10.4938	3.39147	1.70585e-13	golgin subfamily A member 6-like protein 22	telomere maintenance,DNA repair,DNA recombination,DNA duplex unwinding	--NA--	DNA helicase activity,ATP binding	9	0.602204	0.537856	0.458954	8	0.460076	0.410751	0.354028	6	0.374291	0.33677	0.293402	89	5.37258	5.26539	3.12834	113	5.46901	6.08801	3.24418	76	4.57184	4.70298	2.66087	4	0.224814	0.215712	0.238878	4	0.195061	0.194848	0.247837	6
SMED30013406	319.458	8.31948	0.00288901	1.43228	0.51831	0.955918	-223.042	-7.80117	0.00158895	233.44	7.86691	0.00191647	---NA---	--NA--	--NA--	--NA--	0	0	0	0	0	0	0	0	0	0	0	0	38	5.58185	5.47048	1.3357	82	9.65709	10.7501	2.35419	49	7.17258	7.37832	1.71556	0	0	0	0	0	0	0	0	0
SMED30013436	10.3823	3.37605	7.25722e-15	-6.01635	-2.58889	0.0223323	-62.4634	-5.96494	1.87726e-09	62.9193	5.97543	2.40621e-09	---NA---	--NA--	integral component of membrane	--NA--	5	0.227092	0.202826	0.254974	8	0.312292	0.278811	0.354028	4	0.169375	0.152396	0.195602	72	2.95023	2.89137	2.53079	115	3.77798	4.20558	3.3016	90	3.67495	3.78036	3.15103	0	0	0	0	0	0	0	0	2
SMED30013439	3.88129	1.95654	6.2415e-15	1.70998	0.77398	0.00713318	-2.26979	-1.18256	8.38033e-07	2.27	1.18269	6.68603e-07	RCC1L_HUMANRecName: Full=RCC1-like G exchanging factor-like protein; Short=RCC1-like; AltName: Full=Williams-Beuren syndrome chromosomal region 16 protein; Flags: Precursor	nitrogen compound metabolic process,mitochondrion organization,response to organic substance,gene expression,cell differentiation,cellular component biogenesis,cellular metabolic process,primary metabolic process,negative regulation of cellular process,system development,membrane organization,ribonucleoprotein complex export from nucleus	cytoskeleton,cilium,mitochondrial membrane,nuclear lumen	RNA binding,guanyl-nucleotide exchange factor activity,transferase activity,catalytic activity, acting on a protein	36	1.66461	1.48674	1.83581	42	1.66916	1.49021	1.85865	27	1.16394	1.04726	1.32031	187	7.80088	7.64524	6.57304	246	8.22764	9.15886	7.06256	196	8.14785	8.38157	6.86224	50	1.94197	1.86335	2.98597	51	1.71866	1.71678	3.15992	49
[truncated: 960 more rows]
[truncated: 3 more columns]

## Sheet: Testis enriched
Table S1. Differential gene expression analysis: Testis-enriched transcripts
	Ovary vs Non-Gonadal			Testes vs. Non-gonadal			Testes vs. Ovary			Ovary vs. Testes							Non-gonadal Expression values												Ovary Expression Values												Testes Expression Values
[truncated: 4,881 more rows]
[truncated: 3 more columns]

## Sheet: Sex-neutral gonad enriched
Table S1. Differential gene expression analysis: Sex-neutral gonad-enriched transcripts
[truncated: 1,208 more rows]
[truncated: 3 more columns]
