# Supplementary material for: Somatic regulation of female germ cell regeneration and development in planarians
Source: Cell Rep. Author manuscript; Available in PMC 2022 Apr 9. (PMC8994625; doi:10.1016/j.celrep.2022.110525)
Supplement: 3 [file NIHMS1789672-supplement-3.xlsx]

## Sheet: Sheet1
Table S2. Sequences for probes and dsRNA
Gene	Reference	Genbank accession	Sequence
klf4	Issigonis et al., 2021		aatataataaaaaaattcaatgctagaattttatttgaacccttaacaatcgtcaattaagcataaattaattaatcagttttattaaaattattagatcactcatagaacaacaacaaaaattgaccataaaacaataaaactccgatggaccaatcaaatctcagcaaaattttattaacaataaattatgcaatctgcaataaatttattggtcaaaagcccttctatataaaatgactctagatgatcaataacttcaaaaagttaaaaatgaacccaactggtaactattgttttgatcataataataacattttttatccacaatatacaattcaaaattttgaatgtaatttcaatctcgtccaaccaagcccgtttaatcaatctcaatcg…
nanos	Wang et al., 2007	EF035555.1	aatcaattttataatttgaattggtttttttctcatgcgcacaggcgaatcatatttcgttttaattcatcacacactaaagcttaatttaatgttaaattatcctgaatcattgaagatggctaatacgtctccatttatttggcaatcagtgacatctaataatgtgtcttatagtagcaataaatccaatgtgaattatccaaggacaaatgttgcctgtatattaccgaatttattgcaaaaaaatattgcaaagacagatttttcactgttagatgaagaagataatgacagtttatttcgcagcgatttaaaattatcaaaagagttggatcgatgggttgcattgttggaagcatggcctgaaaagcatattactctggatagaagtatatg…
lecg	This paper	OL957297	gatttattgagttatcgtgtcatgttgttttacttttgtaaaatataaaatgcaattaaatgctatataaggaaatttttccgagcatggtaacatttatttctaaacaatgtttgttacttcaatttccgttttagtcgcagtagctttcggtttcggatcctcaaattccataaatgcatctatgaaaatcagtgaaggacatattagtgacaaaatgtttgctttcattcatggtggagaagacgcaagaatgaactttactgatgctgaagagttctgttcaaattttactttccatcgaaacaacagtgactcccatcttgcttcaattcaaaatttgaaggaagtgaaactcattcaaaactggattttaaacttagaaagaaaatccttctg…
ubp8	This paper	OL957302	tgcacaatgacatttacataattacgtcattttatgaatttttaaaagagattttttaaattaaattactatattttggcaatggcttttgacaataatcaagaagggcaatttatatataattttgaaaatggaaatacttttgatatattcaaaggtcttcagaaggaagatggtcattttgagtgtataattatagtttctgaacctgatcttcataaagcaaatatggttgatgaatgcaatggaaataattgtttagaaattataactgacaataattcgaatttcgaatatttaaaatttgattgctcttctgatcaaagagccgccgaatcaagagaacatttaaacgcaactaaagaacgggaaacagaagatcttcagaatatggccagc…
pks1(gwîn)	Zeng et al., 2018	MG551541.1	ctccgctgatcaatcaccgataacaacatcaaatggagtggaaattttcggcagtctgcattcattactcacaacacaacatcattttatgatatcatagccaatcatcaacgaggatgtgtgtaattgtttcatataaatatcaacacaaaattattaaaaattatccaaaatttataacaatgactaacgaagttaaggatgtcaatgaagtcgacaaagttgcagagtctgttgaagcatatgaaactactcaagttacagaaacaggagaagttgctgagactcaggatgctgctgaagttattgaagaggctgaaactaaaaaagaagtaatatgcgaagaagttgcagcatctgagtaacactttaatgttgaataaatttgttattttgtaa…
piwi-1	Reddien et al., 2005	DQ186985.1	atttaaaccgaagtctttgttttaacatttttactcaaatttacgaaatggattcaactaatgttacaactgatcccaatttaagaccaagaagaggaggtctccaaagaagattcgcaattattgaacctgctttacagcctgatacagttacagacaaaatagggaaagatggaagagtagttagtctcaagtctaactacgctaactttaatattaaagtcgaaggaccattttacatgtatgatgtagttatggagaataaaagtatccgtactaagctagagttattattagcttatgcaaacagcaaaaataatggtcaaccattttgttttgatggcagaagattatttacgacttctaagtggcactcagatgaagatacagaaaacttag…
tgs-1	Zeng et al., 2018	MG551540.1	ggccgaaacaacggaatcatatataataacgaagcttataataatttttgatatagttttaaattgtttcaaatcaataatatggaacaaatatatttcaatgattttctttcgagttgcggtgcatcttcaacgccaataatgaaaattcatagacaaaatctgggtgttgataaagataataatattccattgacaaataaagaacttgtgattcaattattggaagcaaaggaagaatggcctatggcatttagtagagtgacacaaaaccgacttaatgaattgaaattgggtttcgatgaagattttttactgaaacaacacgaacaacgcaagccaagacgtatgtcaccaatgataataaatcacaatagaaattgcggtagaaatagtaat…
delta3	This paper	OL957299	aattattaaaaaaatttttaaaaaatcgagtgccttttttcgataaaaagaaattttcagaaaacaaaaaattttgaaattcaatttcaatcaatgcttcaattaagaatgtactcaaaactattaattttattcttgattaatctattatatttcagtcaaccggttcaatgcagcaaaggtgtttttgaaattcacatcaaaaaatatactttatttcctactctcaatttaaataaatgttgcccaactcggaaaaactcgacaaattcctgttcagaagattgcaatattttcatggagatttgtctatctatttatcaaaaaaacccacacagatacgcttgcgatatcggagagacctacataaaaacggatattttaggaaattatgctttg…
foxL	This paper	OL957296	tggtcagttaacaacgaatgaaaataaagtacataaaaccagaaaaatattcatgaaaaatggaatgtaaataaatcgaaacagaatttatcaaatcgattcgacaaaaatggaaaattttgctcgttgcattaacaatcagcttgaagacaattcgaattcgtgctcaattggatcgccatcgacatcatcgaaaatgatgatggaattaatgaatttaatgccacctcgatttcttggattgaatttcggtttactgaatccgtttccatggaatccaacaatgatgcaccttgagaagccaccgtattcatatatagccctaattgctatggccattcgcaatacccccgataaaaagatcacactgagcggaatatacaaattcatcacagacaa…
ece1	This paper	OL957298	catataatcaactataaataagaattgaggacctgtagtgattggaatcaaaagttgttagattgtaaatttagtcggaatttgttgattggtaaataaaagtcattttagtttatctactgtacaaacaaaaattcaacaagaaaactttcctaaatatacatttgaaattaaacaattttaaaataatgaaaaccatttttgtagtcggtctgatagcaattttgtcgctatgcaaattatacgaaggtaaagtttgtgaaaccgaaatatgcaaaaagcttggagaagaactcaacaaaataatgaacaaatctgcagatccttgcgacgattttagttcatatatgtgtggaaatatggataaagtttattcgattttaccgggacaaaattcgt…
ophis	Saberi et al., 2016	KX018822.1	caattgttaggatatattttgaaacaattgatggttttctgtagactaataacatctattccattagcgattatccttgttttcattacgattctcgctattttgggaaatatatttctattcactgttatatgtcaatcgaggaaagcccataaaaaatcctattcacattatctcactctattgacaatcacagatagcctttccatactctttcttctaaaagaatttatcgaaagattctatcagaaaactcacaaaattaataatttatatgagcaaagtgaaattatgtgcaaattggaacattttatcaggttttcttgtttcttcatttctggaattgcaaccgtttttttgacagttgaacgatttttgatcgtctattggcccgtaaga…
notch2	This paper	OL957300	caacaatataaatttaatattcaattattcactgctgttaatagcacgttctatcatttttatattcgattccaacgtgaaaaacagtatttcagaaacaaaattgaccgttaagtgttcatgaatatcaattgttttgaccgtccattgtcagaatatcagtcccagctttcgtaatactcaatttcaattatctctgtttcaattgtcggtgaaattaacgaaaacccagtgaaaaaaaacccaataaacttctctatttaccttgattttactattactattatcattgttatcattatcaagcgggctttggaatttatttgatattgattttatcggttttacaattgaaacaagaaaaacaaatgaaactttcaattggtgcagcaatattga…
notch4	This paper	OL957301	cgaaaattgaaaacgaaattgaatcagaattgttcgcattcaaattcagagactttaaaaagacctgcatttgtttttatttattgctcttgttgattaaacgatagaaattaaatttttatacgcacgattaatcgttcaaacgtggtcaattaataagcattaaacagccagttgcaaagcctgctcattcacctgtgacattattagttctcacaacttcattaaaatcatcttcaatcatcagttccagtcagaacttattatgatttttgccaaaggatttccaatgaacgttttcattttaggatgtctgttggtcattgtgtccagcaaattgtgctcaaatcgtccatgtgtcaatggaaaatgtgtagaagcattcgatccggaattccg…
zfs1	This paper	OL957295	gttttaattgtctcattatttcatcgatggaaaaaacagagtactgcataaattacttgaaaggaacatgtaagtatgggcgcctatgcaaatttgctcatggagaatcggatcttagacctccagttagatattttaaatataaaaccgtatattgtgcacaatttcaagaattgggcacctgtagttatgggcatcggtgccagttcattcacgatgaaacctatgaacaactagaggctgttagggccaaggttattttggtattcaataaaaacattttaaatgaagcaatgatcaattttatatgtaatatttaatttatttatggttaatatggttgaaatgctaatttttttaaaaataaatttttaatttattctattttatcaattgtga…
aadc	Currie and Pearson, 2013	KF134115.1	tgttaattttattctacgttgtttatatagatctgataaaatatttacattaaaaacaaaaacctcatccaatataataatttttaccaacaaatttgctgacatatctaggtcaaaggtcagaatcctttatattttctttagaatatattgcagaatatttggtaaaacatttgaaatttcaaatgaatgtttttgataacaaagaaagtttaaggaagtctggcaggaaaatcagtcacgatgtttatactccaaaaatggatgccgaagagttcagaaaacgaggcaaggaaatgatagatttcgttgcaaactatttggaaaatatagatgaattaaaggtgtttcctcatgttgaacccggctatcttcataaaatgatttccgccgatcctc…
eya1	Scimone et al., 2011	EG345430.1	aacttattttcagtttagctgacactctcatggttttcaatgatttagaagaatgcgatcaagtacatattgatgatgtgtcatcagatgataatggacaagacttaagcaattacaattttcttgtcgacggatttgctgggcctgctagtatttgcaatggagtatctacagtgatccaaggtggaccactgggacttcctggaaacaccagtgtgcgcggaggagttgattggatgaggaaattagcgttccgttatcgacgaataaaagaactgtacaattcttacagaaacaatgtaggaggtttattaggcacacaaaaacgggaacactggctacaattaaggcaagacattgaaactcttacagacaattggcttacgttggctttgaaag…
Laminin A	Issigonis et al., 2021		ctgacggttatttgaaatcatttttaatattgaatttcttaattagtaataaaattggaaaaaaatacataggacattttgacatttaaaaatgagaatattcattattttcatattgcttattgttcacaaagcacacagtcaagatgatgaaccagaaatattatctgttaatgtggatgggcttttaatggaaaatgctaaaattacaagttctgctacttgtggtactggtggtcctgaaattttttgcagattggttgatgaaattgcaattcaaagattaatcaatcctgacagtcatgttctttgtgatgtctgtgataatcgcaacgaaactaagagacatccaattgagtttgcaaaatccgatgatgataacctttggtggcaaagccc…
